# Supplementary material for: Physiological adaptations to serpentinization in the Samail Ophiolite, Oman
Source: ISME J. 2019 Mar 12;13(7):1750–62. doi: 10.1038/s41396-019-0391-2 (PMC6588467; doi:10.1038/s41396-019-0391-2)
Supplement: Supplementary file 2 — Supplementary Table 5 [file 41396_2019_391_MOESM2_ESM.xlsx]

## Sheet: Supplementary_Table_Functional_
Gene	Functional_gene_query	Site	Protein_name	Contig_origin	Gff_attribute_for_functional_gene	Bin_for_contig	Relative_abundance_of_binned_populations_for_community	CheckM_taxonomic_identity	NCBI_match	Perc_Identity	NCBI_Protein_ID
W_Fdh	WAB55_PROKKA_78458	WAB55	PROKKA_78458	k141_85902	ID=PROKKA_78458;eC_number=1.2.1.2;gene=fdoG_2;inference=ab initio prediction:Prodigal:2.6,similar to AA sequence:UniProtKB:P32176;locus_tag=PROKKA_78458;product=Formate dehydrogenase-O major subunit precursor	WAB55.bins.6	4.18722	'k__Bacteria;p__Planctomycetes;c__Planctomycetia;o__Planctomycetales;f__Planctomycetaceae'	Planctomycetes bacterium RIFCSPHIGHO2_02_FULL_52_58	83	OHB89127.1
W_Fdh	WAB188_FBFJHEHA_30838	WAB188	FBFJHEHA_30838	k141_21811	ID=FBFJHEHA_30838;eC_number=1.2.1.2;Name=fdhA_4;gene=fdhA_4;inference=ab initio prediction:Prodigal:2.6,similar to AA sequence:UniProtKB:Q934F5;locus_tag=FBFJHEHA_30838;product=Formate dehydrogenase subunit alpha	WAB188.bins.6	3.47856	'k__Bacteria;p__Nitrospirae;c__Nitrospira;o__Nitrospirales;f__Nitrospiraceae'	Nitrospirae bacterium CG_4_9_14_3_um_filter_44_28	83	PJA82550.1
W_Fdh	WAB188_FBFJHEHA_222181	WAB188	FBFJHEHA_222181	k141_217721	ID=FBFJHEHA_222181;eC_number=1.2.1.2;Name=fdhA_20;gene=fdhA_20;inference=ab initio prediction:Prodigal:2.6,similar to AA sequence:UniProtKB:Q934F5;locus_tag=FBFJHEHA_222181;product=Formate dehydrogenase subunit alpha	WAB188.bins.7	3.36035	'k__Bacteria;p__Nitrospirae;c__Nitrospira;o__Nitrospirales;f__Nitrospiraceae'	Nitrospirae bacterium GWC2_46_6	86	OGW21278.1
W_Fdh	WAB105_PROKKA_23349	WAB105	PROKKA_23349	k141_22885	ID=PROKKA_23349;eC_number=1.2.1.2;gene=fdoG_3;inference=ab initio prediction:Prodigal:2.6,similar to AA sequence:UniProtKB:P32176;locus_tag=PROKKA_23349;product=Formate dehydrogenase-O major subunit precursor	WAB105.bins.11	2.7409	'k__Bacteria;p__Proteobacteria;c__Gammaproteobacteria;o__Xanthomonadales;f__Xanthomonadaceae'	Sulfuritalea hydrogenivorans	70	WP_084207516.1
W_Fdh	WAB105_PROKKA_30967	WAB105	PROKKA_30967	k141_30952	ID=PROKKA_30967;eC_number=1.2.1.2;gene=fdoG_4;inference=ab initio prediction:Prodigal:2.6,similar to AA sequence:UniProtKB:P32176;locus_tag=PROKKA_30967;product=Formate dehydrogenase-O major subunit precursor	WAB105.bins.11	2.7409	'k__Bacteria;p__Proteobacteria;c__Gammaproteobacteria;o__Xanthomonadales;f__Xanthomonadaceae'	Pseudomonas aeruginosa	100	WP_116814858.1
W_Fdh	WAB104_PROKKA_25253	WAB104	PROKKA_25253	k141_28426	ID=PROKKA_25253;eC_number=1.1.5.6;gene=fdnG_1;inference=ab initio prediction:Prodigal:2.6,similar to AA sequence:UniProtKB:P24183;locus_tag=PROKKA_25253;product=Formate dehydrogenase%2C nitrate-inducible%2C major subunit precursor	WAB104.bins.1	17.8915	'k__Bacteria;p__Chloroflexi'	Chloroflexi bacterium RIFCSPLOWO2_02_FULL_71_16	82	OGO68247.1
W_Fdh	WAB104_PROKKA_96829	WAB104	PROKKA_96829	k141_124780	ID=PROKKA_96829;eC_number=1.2.1.2;gene=fdoG_3;inference=ab initio prediction:Prodigal:2.6,similar to AA sequence:UniProtKB:P32176;locus_tag=PROKKA_96829;product=Formate dehydrogenase-O major subunit precursor	WAB104.bins.16	2.29269	'k__Bacteria;p__Proteobacteria;c__Gammaproteobacteria;o__Pseudomonadales;f__Pseudomonadaceae;g__Pseudomonas'	Pseudomonas oleovorans	89	WP_081876475.1
W_Fdh	NSHQ04_PROKKA_73627	NSHQ04	PROKKA_73627	k141_77579	ID=PROKKA_73627;eC_number=1.2.1.2;gene=fdoG_2;inference=ab initio prediction:Prodigal:2.6,similar to AA sequence:UniProtKB:P32176;locus_tag=PROKKA_73627;product=Formate dehydrogenase-O major subunit precursor	NSHQ04.bins.1	9.53034	'k__Bacteria;p__Proteobacteria;c__Gammaproteobacteria;o__Methylococcales;f__Methylococcaceae;g__Methylococcus'	Methylocaldum marinum	87	BBA36958.1
Ni_CODH	WAB55_PROKKA_72708	WAB55	PROKKA_72708	k141_78128	ID=PROKKA_72708;eC_number=1.2.99.2;gene=cooS2_1;inference=ab initio prediction:Prodigal:2.6,similar to AA sequence:UniProtKB:Q9F8A8;locus_tag=PROKKA_72708;product=Carbon monoxide dehydrogenase 2	WAB55.bins.5	5.04808	'k__Bacteria'	Peptococcaceae bacterium BRH_c4a	64	KJS03342.1
Ni_CODH	WAB55_PROKKA_72718	WAB55	PROKKA_72718	k141_78128	ID=PROKKA_72718;eC_number=1.2.99.2;gene=cooS2_2;inference=ab initio prediction:Prodigal:2.6,similar to AA sequence:UniProtKB:Q9F8A8;locus_tag=PROKKA_72718;product=Carbon monoxide dehydrogenase 2	WAB55.bins.5	5.04808	'k__Bacteria'	Anaerolineae bacterium SM23_ 63	50	KPK94035.1
Ni_CODH	WAB55_PROKKA_49864	WAB55	PROKKA_49864	k141_49948	ID=PROKKA_49864;eC_number=1.2.99.2;gene=cooS1_5;inference=ab initio prediction:Prodigal:2.6,similar to AA sequence:UniProtKB:P59934;locus_tag=PROKKA_49864;product=Carbon monoxide dehydrogenase 1	WAB55.bins.5	5.04808	'k__Bacteria'	Actinobacteria bacterium CG2_30_50_142	62	OIO87557.1
Ni_CODH	WAB55_PROKKA_65485	WAB55	PROKKA_65485	k141_68962	ID=PROKKA_65485;inference=ab initio prediction:Prodigal:2.6,protein motif:CLUSTERS:PRK00055;locus_tag=PROKKA_65485;product=ribonuclease Z	WAB55.bins.10	3.57037	'k__Bacteria;p__Nitrospirae;c__Nitrospira;o__Nitrospirales;f__Nitrospiraceae'	Nitrospira moscoviensis	98	WP_053378324.1
Ni_CODH	WAB55_PROKKA_23518	WAB55	PROKKA_23518	k141_21763	ID=PROKKA_23518;eC_number=1.2.99.2;gene=cooS1_4;inference=ab initio prediction:Prodigal:2.6,similar to AA sequence:UniProtKB:P59934;locus_tag=PROKKA_23518;product=Carbon monoxide dehydrogenase 1	WAB55.bins.12	3.52714	'k__Bacteria;p__Nitrospirae;c__Nitrospira;o__Nitrospirales;f__Nitrospiraceae'	Nitrospirae bacterium GWC2_42_7	58	OGW28063.1
Ni_CODH	WAB55_PROKKA_44989	WAB55	PROKKA_44989	k141_44474	ID=PROKKA_44989;eC_number=1.2.99.2;gene=cooS;inference=ab initio prediction:Prodigal:2.6,similar to AA sequence:UniProtKB:P31896;locus_tag=PROKKA_44989;product=Carbon monoxide dehydrogenase	WAB55.bins.13	2.42222	'k__Bacteria;p__Chloroflexi'	Chloroflexi bacterium RBG_13_66_10	76	OGO13607.1
Ni_CODH	WAB188_FBFJHEHA_112376	WAB188	FBFJHEHA_112376	k141_88117	ID=FBFJHEHA_112376;eC_number=1.2.99.2;Name=cooS1_12;gene=cooS1_12;inference=ab initio prediction:Prodigal:2.6,similar to AA sequence:UniProtKB:P59934;locus_tag=FBFJHEHA_112376;product=Carbon monoxide dehydrogenase 1	WAB188.bins.2	11.4022	'k__Bacteria;p__Firmicutes;c__Clostridia;o__Clostridiales;f__Peptococcaceae'	Candidatus Desulforudis audaxviator	92	WP_012301267.1
Ni_CODH	WAB188_FBFJHEHA_180089	WAB188	FBFJHEHA_180089	k141_159873	ID=FBFJHEHA_180089;eC_number=1.2.99.2;Name=cooS1_21;gene=cooS1_21;inference=ab initio prediction:Prodigal:2.6,similar to AA sequence:UniProtKB:P59934;locus_tag=FBFJHEHA_180089;product=Carbon monoxide dehydrogenase 1	WAB188.bins.2	11.4022	'k__Bacteria;p__Firmicutes;c__Clostridia;o__Clostridiales;f__Peptococcaceae'	Candidatus Desulforudis audaxviator	87	WP_012301969.1
Ni_CODH	WAB188_FBFJHEHA_164232	WAB188	FBFJHEHA_164232	k141_141030	ID=FBFJHEHA_164232;eC_number=1.2.99.2;Name=cooS1_18;gene=cooS1_18;inference=ab initio prediction:Prodigal:2.6,similar to AA sequence:UniProtKB:P59934;locus_tag=FBFJHEHA_164232;product=Carbon monoxide dehydrogenase 1	WAB188.bins.6	3.47856	'k__Bacteria;p__Nitrospirae;c__Nitrospira;o__Nitrospirales;f__Nitrospiraceae'	Nitrospirae bacterium GWF2_44_13	75	OGW30670.1
Ni_CODH	WAB188_FBFJHEHA_31594	WAB188	FBFJHEHA_31594	k141_22384	ID=FBFJHEHA_31594;Name=ettA_5;gene=ettA_5;inference=ab initio prediction:Prodigal:2.6,similar to AA sequence:UniProtKB:P9WQK3;locus_tag=FBFJHEHA_31594;product=Energy-dependent translational throttle protein EttA	WAB188.bins.11	2.97248	'k__Bacteria;p__Ignavibacteriae;c__Ignavibacteria;o__Ignavibacteriales'	Methanobacterium	94	WP_069582920.1
Ni_CODH	WAB71_PROKKA_39875	WAB71	PROKKA_39875	k141_58132	ID=PROKKA_39875;eC_number=1.2.99.2;gene=cooS1_4;inference=ab initio prediction:Prodigal:2.6,similar to AA sequence:UniProtKB:P59934;locus_tag=PROKKA_39875;product=Carbon monoxide dehydrogenase 1	WAB71.bins.15	3.12987	'k__Bacteria;p__Nitrospirae;c__Nitrospira;o__Nitrospirales;f__Nitrospiraceae'	Nitrospirae bacterium GWC2_46_6	54	OGW19200.1
Ni_CODH	WAB71_PROKKA_76034	WAB71	PROKKA_76034	k141_131587	ID=PROKKA_76034;inference=ab initio prediction:Prodigal:2.6,protein motif:CLUSTERS:PRK00055;locus_tag=PROKKA_76034;product=ribonuclease Z	WAB71.bins.7	2.50732	'k__Bacteria;p__Nitrospirae;c__Nitrospira;o__Nitrospirales;f__Nitrospiraceae'	Nitrospira moscoviensis	98	WP_053378324.1
Ni_CODH	WAB105_PROKKA_35159	WAB105	PROKKA_35159	k141_35161	ID=PROKKA_35159;eC_number=1.2.99.2;gene=cooS1_2;inference=ab initio prediction:Prodigal:2.6,similar to AA sequence:UniProtKB:P59934;locus_tag=PROKKA_35159;product=Carbon monoxide dehydrogenase 1	WAB105.bins.8	3.76266	'k__Bacteria;p__Firmicutes;c__Negativicutes'	Calderihabitans maritimus	75	WP_088554770.1
Ni_CODH	WAB105_PROKKA_42257	WAB105	PROKKA_42257	k141_44065	ID=PROKKA_42257;eC_number=1.2.99.2;gene=cooS1_3;inference=ab initio prediction:Prodigal:2.6,similar to AA sequence:UniProtKB:P59934;locus_tag=PROKKA_42257;product=Carbon monoxide dehydrogenase 1	WAB105.bins.8	3.76266	'k__Bacteria;p__Firmicutes;c__Negativicutes'	Calderihabitans maritimus	70	WP_088554770.1
Ni_CODH	WAB105_PROKKA_24283	WAB105	PROKKA_24283	k141_23898	ID=PROKKA_24283;eC_number=1.2.99.2;gene=cooS1_1;inference=ab initio prediction:Prodigal:2.6,similar to AA sequence:UniProtKB:P59934;locus_tag=PROKKA_24283;product=Carbon monoxide dehydrogenase 1	WAB105.bins.8	3.76266	'k__Bacteria;p__Firmicutes;c__Negativicutes'	Calderihabitans maritimus	71	WP_088554770.1
Ni_CODH	NSHQ14C_PROKKA_03566	NSHQ14C	PROKKA_03566	k141_3877	ID=PROKKA_03566;eC_number=1.2.99.2;gene=cooS1_1;inference=ab initio prediction:Prodigal:2.6,similar to AA sequence:UniProtKB:P59934;locus_tag=PROKKA_03566;product=Carbon monoxide dehydrogenase 1	NSHQ14C.bins.1	31.0071	'k__Bacteria'	Calderihabitans maritimus	62	WP_088554770.1
Ni_CODH	NSHQ14C_PROKKA_30295	NSHQ14C	PROKKA_30295	k141_34499	ID=PROKKA_30295;eC_number=1.2.99.2;gene=cooS2_2;inference=ab initio prediction:Prodigal:2.6,similar to AA sequence:UniProtKB:Q9F8A8;locus_tag=PROKKA_30295;product=Carbon monoxide dehydrogenase 2	NSHQ14C.bins.5	11.7802	'k__Bacteria;p__Chloroflexi;c__Dehalococcoidetes'	Calderihabitans maritimus	69	WP_088554770.1
Ni_CODH	NSHQ14B_PROKKA_46925	NSHQ14B	PROKKA_46925	k141_40800	ID=PROKKA_46925;eC_number=1.2.99.2;gene=cooS1_3;inference=ab initio prediction:Prodigal:2.6,similar to AA sequence:UniProtKB:P59934;locus_tag=PROKKA_46925;product=Carbon monoxide dehydrogenase 1	NSHQ14B.bins.2	17.2202	'k__Bacteria'	Calderihabitans maritimus	62	WP_088554770.1
Ni_CODH	NSHQ04_PROKKA_71360	NSHQ04	PROKKA_71360	k141_74734	ID=PROKKA_71360;eC_number=1.2.99.2;gene=cooS2_8;inference=ab initio prediction:Prodigal:2.6,similar to AA sequence:UniProtKB:Q9F8A8;locus_tag=PROKKA_71360;product=Carbon monoxide dehydrogenase 2	NSHQ04.bins.2	8.83798	'k__Bacteria;p__Chloroflexi;c__Dehalococcoidetes'	candidate division WOR_3 bacterium SM23_60	78	KPK71625.1
Ni_CODH	NSHQ04_PROKKA_31033	NSHQ04	PROKKA_31033	k141_30315	ID=PROKKA_31033;eC_number=1.2.99.2;gene=cooS2_1;inference=ab initio prediction:Prodigal:2.6,similar to AA sequence:UniProtKB:Q9F8A8;locus_tag=PROKKA_31033;product=Carbon monoxide dehydrogenase 2	NSHQ04.bins.15	2.65102	'NA'	Thermodesulfovibrio sp. RBG_19FT_COMBO_42_12	55	OHE54753.1
Ni_CODH	NSHQ04_PROKKA_92251	NSHQ04	PROKKA_92251	k141_101411	ID=PROKKA_92251;eC_number=1.2.99.2;gene=cooS1_15;inference=ab initio prediction:Prodigal:2.6,similar to AA sequence:UniProtKB:P59934;locus_tag=PROKKA_92251;product=Carbon monoxide dehydrogenase 1	NSHQ04.bins.17	2.29277	'k__Bacteria;p__Spirochaetes;c__Spirochaetia'	Omnitrophica WOR_2 bacterium RIFCSPLOWO2_12_FULL_51_8	79	OGX46221.1
Mo_Fdh	WAB55_PROKKA_87701	WAB55	PROKKA_87701	k141_99273	ID=PROKKA_87701;eC_number=1.2.1.2;inference=ab initio prediction:Prodigal:2.6,similar to AA sequence:UniProtKB:Q99RW4;locus_tag=PROKKA_87701;product=Putative formate dehydrogenase	WAB55.bins.1	10.5513	'k__Bacteria;p__Nitrospirae;c__Nitrospira;o__Nitrospirales;f__Nitrospiraceae'	Nitrospira sp. OLB3	77	KXK02351.1
Mo_Fdh	WAB55_PROKKA_02169	WAB55	PROKKA_02169	k141_2189	ID=PROKKA_02169;eC_number=1.7.99.4;gene=napA_1;inference=ab initio prediction:Prodigal:2.6,similar to AA sequence:UniProtKB:P81186;locus_tag=PROKKA_02169;product=Periplasmic nitrate reductase precursor	WAB55.bins.2	8.45428	'k__Bacteria;p__Nitrospirae;c__Nitrospira;o__Nitrospirales;f__Nitrospiraceae'	Candidatus Nitrospira inopinata	81	CUQ67876.1
Mo_Fdh	WAB55_PROKKA_06319	WAB55	PROKKA_06319	k141_5940	ID=PROKKA_06319;eC_number=1.2.1.2;inference=ab initio prediction:Prodigal:2.6,similar to AA sequence:UniProtKB:Q931G2;locus_tag=PROKKA_06319;product=Putative formate dehydrogenase	WAB55.bins.3	8.33129	'k__Bacteria;p__Proteobacteria;c__Gammaproteobacteria'	Gammaproteobacteria bacterium RIFCSPLOWO2_12_47_11	84	OGT71660.1
Mo_Fdh	WAB55_PROKKA_62511	WAB55	PROKKA_62511	k141_65225	ID=PROKKA_62511;eC_number=1.1.99.33;gene=fdhF_15;inference=ab initio prediction:Prodigal:2.6,similar to AA sequence:UniProtKB:P07658;locus_tag=PROKKA_62511;product=Formate dehydrogenase H	WAB55.bins.7	3.73716	'k__Bacteria'	Chloroflexi bacterium	55	PID87297.1
Mo_Fdh	WAB55_PROKKA_42366	WAB55	PROKKA_42366	k141_41347	ID=PROKKA_42366;eC_number=1.2.1.2;inference=ab initio prediction:Prodigal:2.6,similar to AA sequence:UniProtKB:Q99RW4;locus_tag=PROKKA_42366;product=Putative formate dehydrogenase	WAB55.bins.10	3.57037	'k__Bacteria;p__Nitrospirae;c__Nitrospira;o__Nitrospirales;f__Nitrospiraceae'	Nitrospira moscoviensis	99	WP_053381060.1
Mo_Fdh	WAB55_PROKKA_70545	WAB55	PROKKA_70545	k141_75212	ID=PROKKA_70545;eC_number=1.2.1.2;inference=ab initio prediction:Prodigal:2.6,similar to AA sequence:UniProtKB:Q99RW4;locus_tag=PROKKA_70545;product=Putative formate dehydrogenase	WAB55.bins.12	3.52714	'k__Bacteria;p__Nitrospirae;c__Nitrospira;o__Nitrospirales;f__Nitrospiraceae'	Nitrospirae bacterium GWA2_46_11	80	OGW22594.1
Mo_Fdh	WAB55_PROKKA_25460	WAB55	PROKKA_25460	k141_23725	ID=PROKKA_25460;eC_number=1.1.99.33;gene=fdhF_7;inference=ab initio prediction:Prodigal:2.6,similar to AA sequence:UniProtKB:P07658;locus_tag=PROKKA_25460;product=Formate dehydrogenase H	WAB55.bins.13	2.42222	'k__Bacteria;p__Chloroflexi'	Caldilinea aerophila	82	WP_014431920.1
Mo_Fdh	WAB55_PROKKA_19978	WAB55	PROKKA_19978	k141_18481	ID=PROKKA_19978;eC_number=1.1.99.33;gene=fdhF_4;inference=ab initio prediction:Prodigal:2.6,similar to AA sequence:UniProtKB:P07658;locus_tag=PROKKA_19978;product=Formate dehydrogenase H	WAB55.bins.15	2.39651	'k__Bacteria'	Gemmatimonas sp. SG8_28	82	KPK03591.1
Mo_Fdh	WAB188_FBFJHEHA_61617	WAB188	FBFJHEHA_61617	k141_45290	ID=FBFJHEHA_61617;eC_number=1.7.99.4;Name=narB_3;gene=narB_3;inference=ab initio prediction:Prodigal:2.6,similar to AA sequence:UniProtKB:P39458;locus_tag=FBFJHEHA_61617;product=Nitrate reductase	WAB188.bins.1	14.1378	'k__Bacteria;p__Proteobacteria;c__Betaproteobacteria;o__Rhodocyclales;f__Rhodocyclaceae'	Rhodocyclales bacterium GWA2_65_19	66	OHC65480.1
Mo_Fdh	WAB188_FBFJHEHA_112371	WAB188	FBFJHEHA_112371	k141_88117	ID=FBFJHEHA_112371;eC_number=1.2.1.2;inference=ab initio prediction:Prodigal:2.6,similar to AA sequence:UniProtKB:Q99RW4;locus_tag=FBFJHEHA_112371;product=Putative formate dehydrogenase	WAB188.bins.2	11.4022	'k__Bacteria;p__Firmicutes;c__Clostridia;o__Clostridiales;f__Peptococcaceae'	Candidatus Desulforudis audaxviator	85	WP_012301272.1
Mo_Fdh	WAB188_FBFJHEHA_70270	WAB188	FBFJHEHA_70270	k141_52123	ID=FBFJHEHA_70270;eC_number=1.1.99.33;Name=fdhF_20;gene=fdhF_20;inference=ab initio prediction:Prodigal:2.6,similar to AA sequence:UniProtKB:P07658;locus_tag=FBFJHEHA_70270;product=Formate dehydrogenase H	WAB188.bins.2	11.4022	'k__Bacteria;p__Firmicutes;c__Clostridia;o__Clostridiales;f__Peptococcaceae'	Desulfitibacter alkalitolerans	77	WP_028308877.1
Mo_Fdh	WAB188_FBFJHEHA_76872	WAB188	FBFJHEHA_76872	k141_58150	ID=FBFJHEHA_76872;eC_number=1.1.99.33;Name=fdhF_22;gene=fdhF_22;inference=ab initio prediction:Prodigal:2.6,similar to AA sequence:UniProtKB:P07658;locus_tag=FBFJHEHA_76872;product=Formate dehydrogenase H	WAB188.bins.3	8.08653	'k__Bacteria'	Candidatus Acetothermum autotrophicum	82	BAL58703.1
Mo_Fdh	WAB188_FBFJHEHA_166917	WAB188	FBFJHEHA_166917	k141_144173	ID=FBFJHEHA_166917;eC_number=1.1.99.33;Name=fdhF_37;gene=fdhF_37;inference=ab initio prediction:Prodigal:2.6,similar to AA sequence:UniProtKB:P07658;locus_tag=FBFJHEHA_166917;product=Formate dehydrogenase H	WAB188.bins.4	4.14951	'k__Bacteria;p__Proteobacteria;c__Deltaproteobacteria'	Deltaproteobacteria bacterium RBG_16_49_23	78	OGP73682.1
Mo_Fdh	WAB188_FBFJHEHA_102322	WAB188	FBFJHEHA_102322	k141_79750	ID=FBFJHEHA_102322;eC_number=1.-.-.-;Name=sfrA_31;gene=sfrA_31;inference=ab initio prediction:Prodigal:2.6,similar to AA sequence:UniProtKB:Q74FU6;locus_tag=FBFJHEHA_102322;product=NADPH-Fe(3+) oxidoreductase subunit alpha	WAB188.bins.4	4.14951	'k__Bacteria;p__Proteobacteria;c__Deltaproteobacteria'	Chloroflexi bacterium RBG_13_51_36	74	OGN97995.1
Mo_Fdh	WAB188_FBFJHEHA_90653	WAB188	FBFJHEHA_90653	k141_69804	ID=FBFJHEHA_90653;eC_number=1.2.1.2;inference=ab initio prediction:Prodigal:2.6,similar to AA sequence:UniProtKB:Q99RW4;locus_tag=FBFJHEHA_90653;product=Putative formate dehydrogenase	WAB188.bins.4	4.14951	'k__Bacteria;p__Proteobacteria;c__Deltaproteobacteria'	Deltaproteobacteria bacterium RBG_16_49_23	87	OGP73685.1
Mo_Fdh	WAB188_FBFJHEHA_57108	WAB188	FBFJHEHA_57108	k141_41775	ID=FBFJHEHA_57108;eC_number=1.1.99.33;Name=fdhF_15;gene=fdhF_15;inference=ab initio prediction:Prodigal:2.6,similar to AA sequence:UniProtKB:P07658;locus_tag=FBFJHEHA_57108;product=Formate dehydrogenase H	WAB188.bins.5	4.10294	'k__Bacteria;p__Nitrospirae;c__Nitrospira;o__Nitrospirales;f__Nitrospiraceae'	Nitrospirae bacterium GWC2_56_14	69	OGW39693.1
Mo_Fdh	WAB188_FBFJHEHA_158478	WAB188	FBFJHEHA_158478	k141_134391	ID=FBFJHEHA_158478;eC_number=1.1.99.33;Name=fdhF_34;gene=fdhF_34;inference=ab initio prediction:Prodigal:2.6,similar to AA sequence:UniProtKB:P07658;locus_tag=FBFJHEHA_158478;product=Formate dehydrogenase H	WAB188.bins.6	3.47856	'k__Bacteria;p__Nitrospirae;c__Nitrospira;o__Nitrospirales;f__Nitrospiraceae'	Nitrospirae bacterium GWB2_47_37	74	OGW22935.1
Mo_Fdh	WAB188_FBFJHEHA_21206	WAB188	FBFJHEHA_21206	k141_14492	ID=FBFJHEHA_21206;eC_number=1.1.99.33;Name=fdhF_7;gene=fdhF_7;inference=ab initio prediction:Prodigal:2.6,similar to AA sequence:UniProtKB:P07658;locus_tag=FBFJHEHA_21206;product=Formate dehydrogenase H	WAB188.bins.7	3.36035	'k__Bacteria;p__Nitrospirae;c__Nitrospira;o__Nitrospirales;f__Nitrospiraceae'	bacterium BMS3Abin06	79	GBD95966.1
Mo_Fdh	WAB188_FBFJHEHA_02617	WAB188	FBFJHEHA_02617	k141_1788	ID=FBFJHEHA_02617;eC_number=1.1.99.33;Name=fdhF_1;gene=fdhF_1;inference=ab initio prediction:Prodigal:2.6,similar to AA sequence:UniProtKB:P07658;locus_tag=FBFJHEHA_02617;product=Formate dehydrogenase H	WAB188.bins.7	3.36035	'k__Bacteria;p__Nitrospirae;c__Nitrospira;o__Nitrospirales;f__Nitrospiraceae'	Nitrospirae bacterium GWB2_47_37	75	OGW22935.1
Mo_Fdh	WAB188_FBFJHEHA_77450	WAB188	FBFJHEHA_77450	k141_58777	ID=FBFJHEHA_77450;eC_number=1.-.-.-;Name=sfrA_22;gene=sfrA_22;inference=ab initio prediction:Prodigal:2.6,similar to AA sequence:UniProtKB:Q74FU6;locus_tag=FBFJHEHA_77450;product=NADPH-Fe(3+) oxidoreductase subunit alpha	WAB188.bins.8	3.02377	'NA'	Nitrospirae bacterium GWA2_46_11	77	OGW22594.1
Mo_Fdh	WAB71_PROKKA_34847	WAB71	PROKKA_34847	k141_50135	ID=PROKKA_34847;eC_number=1.1.99.33;gene=fdhF_13;inference=ab initio prediction:Prodigal:2.6,similar to AA sequence:UniProtKB:P07658;locus_tag=PROKKA_34847;product=Formate dehydrogenase H	WAB71.bins.4	11.2294	'k__Bacteria'	Desulfitibacter alkalitolerans	63	WP_028308877.1
Mo_Fdh	WAB71_PROKKA_62640	WAB71	PROKKA_62640	k141_100259	ID=PROKKA_62640;eC_number=1.2.1.2;inference=ab initio prediction:Prodigal:2.6,similar to AA sequence:UniProtKB:Q99RW4;locus_tag=PROKKA_62640;product=Putative formate dehydrogenase	WAB71.bins.5	9.72882	'k__Bacteria'	Methyloversatilis sp. RAC08	64	WP_069040226.1
Mo_Fdh	WAB71_PROKKA_72737	WAB71	PROKKA_72737	k141_123468	ID=PROKKA_72737;eC_number=1.1.99.33;gene=fdhF_25;inference=ab initio prediction:Prodigal:2.6,similar to AA sequence:UniProtKB:P07658;locus_tag=PROKKA_72737;product=Formate dehydrogenase H	WAB71.bins.6	5.0913	'k__Bacteria;p__Chloroflexi;c__Dehalococcoidetes'	Desulfitibacter alkalitolerans	64	WP_028308877.1
Mo_Fdh	WAB71_PROKKA_58542	WAB71	PROKKA_58542	k141_91362	ID=PROKKA_58542;eC_number=1.2.1.2;inference=ab initio prediction:Prodigal:2.6,similar to AA sequence:UniProtKB:Q99RW4;locus_tag=PROKKA_58542;product=Putative formate dehydrogenase	WAB71.bins.6	5.0913	'k__Bacteria;p__Chloroflexi;c__Dehalococcoidetes'	Chloroflexi bacterium RBG_13_51_36	59	OGN97995.1
Mo_Fdh	WAB71_PROKKA_01846	WAB71	PROKKA_01846	k141_2458	ID=PROKKA_01846;eC_number=1.2.1.2;inference=ab initio prediction:Prodigal:2.6,similar to AA sequence:UniProtKB:Q931G2;locus_tag=PROKKA_01846;product=Putative formate dehydrogenase	WAB71.bins.15	3.12987	'k__Bacteria;p__Nitrospirae;c__Nitrospira;o__Nitrospirales;f__Nitrospiraceae'	Nitrospirae bacterium GWA2_46_11	66	OGW19830.1
Mo_Fdh	WAB71_PROKKA_26536	WAB71	PROKKA_26536	k141_36458	ID=PROKKA_26536;eC_number=1.1.99.33;gene=fdhF_10;inference=ab initio prediction:Prodigal:2.6,similar to AA sequence:UniProtKB:P07658;locus_tag=PROKKA_26536;product=Formate dehydrogenase H	WAB71.bins.15	3.12987	'k__Bacteria;p__Nitrospirae;c__Nitrospira;o__Nitrospirales;f__Nitrospiraceae'	Candidatus Desulforudis audaxviator	62	WP_012301266.1
Mo_Fdh	WAB105_PROKKA_43516	WAB105	PROKKA_43516	k141_45335	ID=PROKKA_43516;eC_number=1.2.1.2;inference=ab initio prediction:Prodigal:2.6,similar to AA sequence:UniProtKB:Q99RW4;locus_tag=PROKKA_43516;product=Putative formate dehydrogenase	WAB105.bins.1	43.027	'k__Bacteria;p__Proteobacteria;c__Alphaproteobacteria;o__Rhizobiales;f__Rhizobiaceae'	Rhizobiales bacterium	98	WP_113379226.1
Mo_Fdh	WAB105_PROKKA_34452	WAB105	PROKKA_34452	k141_34262	ID=PROKKA_34452;eC_number=1.7.99.4;gene=narB_3;inference=ab initio prediction:Prodigal:2.6,similar to AA sequence:UniProtKB:P39458;locus_tag=PROKKA_34452;product=Nitrate reductase	WAB105.bins.2	10.2504	'k__Bacteria'	Symbiobacterium thermophilum	52	WP_011196182.1
Mo_Fdh	WAB105_PROKKA_23530	WAB105	PROKKA_23530	k141_23064	ID=PROKKA_23530;eC_number=1.7.99.4;gene=nasC_2;inference=ab initio prediction:Prodigal:2.6,similar to AA sequence:UniProtKB:P42434;locus_tag=PROKKA_23530;product=Assimilatory nitrate reductase catalytic subunit	WAB105.bins.6	3.88567	'k__Bacteria;p__Firmicutes;c__Bacilli;o__Bacillales;f__Bacillaceae;g__Bacillus'	Bacillus sp. AFS040349	96	WP_098795191.1
Mo_Fdh	WAB105_PROKKA_17667	WAB105	PROKKA_17667	k141_17400	ID=PROKKA_17667;eC_number=1.2.1.2;inference=ab initio prediction:Prodigal:2.6,similar to AA sequence:UniProtKB:Q931G2;locus_tag=PROKKA_17667;product=Putative formate dehydrogenase	WAB105.bins.8	3.76266	'k__Bacteria;p__Firmicutes;c__Negativicutes'	Firmicutes bacterium	48	PZN05409.1
Mo_Fdh	WAB105_PROKKA_21214	WAB105	PROKKA_21214	k141_20809	ID=PROKKA_21214;eC_number=1.7.99.4;gene=napA_2;inference=ab initio prediction:Prodigal:2.6,similar to AA sequence:UniProtKB:P81186;locus_tag=PROKKA_21214;product=Periplasmic nitrate reductase precursor	WAB105.bins.8	3.76266	'k__Bacteria;p__Firmicutes;c__Negativicutes'	Sporomusa acidovorans	56	WP_093792212.1
Mo_Fdh	WAB105_PROKKA_50860	WAB105	PROKKA_50860	k141_56309	ID=PROKKA_50860;eC_number=1.2.1.2;inference=ab initio prediction:Prodigal:2.6,similar to AA sequence:UniProtKB:Q931G2;locus_tag=PROKKA_50860;product=Putative formate dehydrogenase	WAB105.bins.5	2.78485	'k__Bacteria;p__Nitrospirae;c__Nitrospira;o__Nitrospirales;f__Nitrospiraceae'	Nitrospirae bacterium GWA2_46_11	64	OGW19830.1
Mo_Fdh	WAB105_PROKKA_45083	WAB105	PROKKA_45083	k141_47705	ID=PROKKA_45083;eC_number=1.1.99.33;gene=fdhF_6;inference=ab initio prediction:Prodigal:2.6,similar to AA sequence:UniProtKB:P07658;locus_tag=PROKKA_45083;product=Formate dehydrogenase H	WAB105.bins.11	2.7409	'k__Bacteria;p__Proteobacteria;c__Gammaproteobacteria;o__Xanthomonadales;f__Xanthomonadaceae'	Pseudomonas stutzeri	65	WP_063539469.1
Mo_Fdh	WAB105_PROKKA_55094	WAB105	PROKKA_55094	k141_62872	ID=PROKKA_55094;eC_number=1.7.99.4;gene=napA_5;inference=ab initio prediction:Prodigal:2.6,similar to AA sequence:UniProtKB:P81186;locus_tag=PROKKA_55094;product=Periplasmic nitrate reductase precursor	WAB105.bins.14	2.23007	'k__Bacteria;p__Firmicutes;c__Negativicutes;o__Selenomonadales;f__Veillonellaceae;g__Pelosinus'	Sporomusa acidovorans	58	WP_093792212.1
Mo_Fdh	WAB104_PROKKA_127508	WAB104	PROKKA_127508	k141_184380	ID=PROKKA_127508;eC_number=1.1.99.33;gene=fdhF_21;inference=ab initio prediction:Prodigal:2.6,similar to AA sequence:UniProtKB:P07658;locus_tag=PROKKA_127508;product=Formate dehydrogenase H	WAB104.bins.1	17.8915	'k__Bacteria;p__Chloroflexi'	Chloroflexi bacterium RIFCSPLOWO2_02_FULL_71_16	77	OGO68884.1
Mo_Fdh	WAB104_PROKKA_80332	WAB104	PROKKA_80332	k141_98718	ID=PROKKA_80332;eC_number=1.2.1.2;inference=ab initio prediction:Prodigal:2.6,similar to AA sequence:UniProtKB:Q99RW4;locus_tag=PROKKA_80332;product=Putative formate dehydrogenase	WAB104.bins.5	3.93353	'k__Bacteria;p__Proteobacteria;c__Alphaproteobacteria;o__Rhizobiales;f__Rhizobiaceae'	Rhizobiales bacterium	98	WP_113379226.1
Mo_Fdh	WAB104_PROKKA_111336	WAB104	PROKKA_111336	k141_151315	ID=PROKKA_111336;eC_number=1.1.99.33;gene=fdhF_16;inference=ab initio prediction:Prodigal:2.6,similar to AA sequence:UniProtKB:P07658;locus_tag=PROKKA_111336;product=Formate dehydrogenase H	WAB104.bins.4	3.77522	'k__Bacteria;p__Acidobacteria'	Gammaproteobacteria bacterium RIFCSPLOWO2_12_47_11	74	OGT71660.1
Mo_Fdh	WAB104_PROKKA_115637	WAB104	PROKKA_115637	k141_160245	ID=PROKKA_115637;eC_number=1.1.99.33;gene=fdhF_17;inference=ab initio prediction:Prodigal:2.6,similar to AA sequence:UniProtKB:P07658;locus_tag=PROKKA_115637;product=Formate dehydrogenase H	WAB104.bins.6	3.51706	'k__Bacteria'	candidate division NC10 bacterium CSP1-5	67	KRT70883.1
Mo_Fdh	WAB104_PROKKA_05876	WAB104	PROKKA_05876	k141_6636	ID=PROKKA_05876;eC_number=1.7.99.4;gene=narB_1;inference=ab initio prediction:Prodigal:2.6,similar to AA sequence:UniProtKB:P39458;locus_tag=PROKKA_05876;product=Nitrate reductase	WAB104.bins.8	2.76438	'k__Bacteria'	Deltaproteobacteria bacterium RIFCSPLOWO2_12_FULL_60_19	64	OGQ83868.1
Mo_Fdh	WAB104_PROKKA_71216	WAB104	PROKKA_71216	k141_85083	ID=PROKKA_71216;eC_number=1.2.1.2;inference=ab initio prediction:Prodigal:2.6,similar to AA sequence:UniProtKB:Q99RW4;locus_tag=PROKKA_71216;product=Putative formate dehydrogenase	WAB104.bins.8	2.76438	'k__Bacteria'	Desulfovirgula thermocuniculi	56	WP_084413444.1
Mo_Fdh	WAB104_PROKKA_46604	WAB104	PROKKA_46604	k141_53420	ID=PROKKA_46604;eC_number=1.2.1.2;inference=ab initio prediction:Prodigal:2.6,similar to AA sequence:UniProtKB:Q99RW4;locus_tag=PROKKA_46604;product=Putative formate dehydrogenase	WAB104.bins.16	2.29269	'k__Bacteria;p__Proteobacteria;c__Gammaproteobacteria;o__Pseudomonadales;f__Pseudomonadaceae;g__Pseudomonas'	Pseudomonas sp. EGD-AK9	99	WP_021443505.1
Mo_Fdh	WAB104_PROKKA_66133	WAB104	PROKKA_66133	k141_78410	ID=PROKKA_66133;eC_number=1.2.1.2;inference=ab initio prediction:Prodigal:2.6,similar to AA sequence:UniProtKB:Q99RW4;locus_tag=PROKKA_66133;product=Putative formate dehydrogenase	WAB104.bins.14	2.22877	'k__Bacteria;p__Actinobacteria;c__Actinobacteria'	Solirubrobacter soli	73	WP_053225777.1
Mo_Fdh	NSHQ14C_PROKKA_00988	NSHQ14C	PROKKA_00988	k141_1241	ID=PROKKA_00988;eC_number=1.1.99.33;gene=fdhF_1;inference=ab initio prediction:Prodigal:2.6,similar to AA sequence:UniProtKB:P07658;locus_tag=PROKKA_00988;product=Formate dehydrogenase H	NSHQ14C.bins.1	31.0071	'k__Bacteria'	Desulfitibacter alkalitolerans	63	WP_028308877.1
Mo_Fdh	NSHQ14C_PROKKA_21960	NSHQ14C	PROKKA_21960	k141_24202	ID=PROKKA_21960;eC_number=1.1.99.33;gene=fdhF_8;inference=ab initio prediction:Prodigal:2.6,similar to AA sequence:UniProtKB:P07658;locus_tag=PROKKA_21960;product=Formate dehydrogenase H	NSHQ14C.bins.3	14.1058	'k__Bacteria;p__Deinococcus-Thermus;c__Deinococci;o__Thermales;f__Thermaceae;g__Meiothermus'	Methylocystis rosea	82	WP_018406926.1
Mo_Fdh	NSHQ14C_PROKKA_38235	NSHQ14C	PROKKA_38235	k141_45720	ID=PROKKA_38235;eC_number=1.2.1.2;inference=ab initio prediction:Prodigal:2.6,similar to AA sequence:UniProtKB:Q99RW4;locus_tag=PROKKA_38235;product=Putative formate dehydrogenase	NSHQ14C.bins.5	11.7802	'k__Bacteria;p__Chloroflexi;c__Dehalococcoidetes'	Dethiobacter alkaliphilus	56	WP_083798713.1
Mo_Fdh	NSHQ14C_PROKKA_22517	NSHQ14C	PROKKA_22517	k141_24741	ID=PROKKA_22517;eC_number=1.1.99.33;gene=fdhF_9;inference=ab initio prediction:Prodigal:2.6,similar to AA sequence:UniProtKB:P07658;locus_tag=PROKKA_22517;product=Formate dehydrogenase H	NSHQ14C.bins.5	11.7802	'k__Bacteria;p__Chloroflexi;c__Dehalococcoidetes'	Desulfitibacter alkalitolerans	62	WP_028308877.1
Mo_Fdh	NSHQ14C_PROKKA_01410	NSHQ14C	PROKKA_01410	k141_1653	ID=PROKKA_01410;eC_number=1.2.1.2;inference=ab initio prediction:Prodigal:2.6,similar to AA sequence:UniProtKB:Q99RW4;locus_tag=PROKKA_01410;product=Putative formate dehydrogenase	NSHQ14C.bins.5	11.7802	'k__Bacteria;p__Chloroflexi;c__Dehalococcoidetes'	Dehalococcoidia bacterium DG_18	65	KPJ52864.1
Mo_Fdh	NSHQ14C_PROKKA_71298	NSHQ14C	PROKKA_71298	k141_111407	ID=PROKKA_71298;eC_number=1.2.1.2;inference=ab initio prediction:Prodigal:2.6,similar to AA sequence:UniProtKB:Q931G2;locus_tag=PROKKA_71298;product=Putative formate dehydrogenase	NSHQ14C.bins.5	11.7802	'k__Bacteria;p__Chloroflexi;c__Dehalococcoidetes'	Chloroflexi bacterium RBG_13_51_36	60	OGN97995.1
Mo_Fdh	NSHQ14C_PROKKA_38257	NSHQ14C	PROKKA_38257	k141_45740	ID=PROKKA_38257;eC_number=1.1.99.33;gene=fdhF_15;inference=ab initio prediction:Prodigal:2.6,similar to AA sequence:UniProtKB:P07658;locus_tag=PROKKA_38257;product=Formate dehydrogenase H	NSHQ14C.bins.9	2.97299	'k__Bacteria;p__Deinococcus-Thermus;c__Deinococci;o__Thermales;f__Thermaceae;g__Meiothermus'	Methylocystis rosea	83	WP_018406926.1
Mo_Fdh	NSHQ14B_PROKKA_113704	NSHQ14B	PROKKA_113704	k141_120134	ID=PROKKA_113704;eC_number=1.1.99.33;gene=fdhF_28;inference=ab initio prediction:Prodigal:2.6,similar to AA sequence:UniProtKB:P07658;locus_tag=PROKKA_113704;product=Formate dehydrogenase H	NSHQ14B.bins.1	25.6721	'k__Bacteria;p__Deinococcus-Thermus;c__Deinococci;o__Thermales;f__Thermaceae;g__Meiothermus'	Methylocystis rosea	82	WP_018406926.1
Mo_Fdh	NSHQ14B_PROKKA_93899	NSHQ14B	PROKKA_93899	k141_92196	ID=PROKKA_93899;eC_number=1.1.99.33;gene=fdhF_24;inference=ab initio prediction:Prodigal:2.6,similar to AA sequence:UniProtKB:P07658;locus_tag=PROKKA_93899;product=Formate dehydrogenase H	NSHQ14B.bins.2	17.2202	'k__Bacteria'	Desulfitibacter alkalitolerans	63	WP_028308877.1
Mo_Fdh	NSHQ14B_PROKKA_34214	NSHQ14B	PROKKA_34214	k141_29459	ID=PROKKA_34214;eC_number=1.2.1.2;inference=ab initio prediction:Prodigal:2.6,similar to AA sequence:UniProtKB:Q99RW4;locus_tag=PROKKA_34214;product=Putative formate dehydrogenase	NSHQ14B.bins.5	8.99212	'k__Bacteria;p__Chloroflexi;c__Dehalococcoidetes'	Dethiobacter alkaliphilus	56	WP_083798713.1
Mo_Fdh	NSHQ14B_PROKKA_73399	NSHQ14B	PROKKA_73399	k141_67688	ID=PROKKA_73399;eC_number=1.1.99.33;gene=fdhF_17;inference=ab initio prediction:Prodigal:2.6,similar to AA sequence:UniProtKB:P07658;locus_tag=PROKKA_73399;product=Formate dehydrogenase H	NSHQ14B.bins.5	8.99212	'k__Bacteria;p__Chloroflexi;c__Dehalococcoidetes'	Desulfitibacter alkalitolerans	62	WP_028308877.1
Mo_Fdh	NSHQ14B_PROKKA_34559	NSHQ14B	PROKKA_34559	k141_29619	ID=PROKKA_34559;eC_number=1.2.1.2;inference=ab initio prediction:Prodigal:2.6,similar to AA sequence:UniProtKB:Q99RW4;locus_tag=PROKKA_34559;product=Putative formate dehydrogenase	NSHQ14B.bins.6	2.5433	'k__Bacteria'	Dehalococcoidia bacterium DG_18	52	KPJ52864.1
Mo_Fdh	NSHQ14B_PROKKA_58075	NSHQ14B	PROKKA_58075	k141_51461	ID=PROKKA_58075;eC_number=1.1.99.33;gene=fdhF_13;inference=ab initio prediction:Prodigal:2.6,similar to AA sequence:UniProtKB:P07658;locus_tag=PROKKA_58075;product=Formate dehydrogenase H	NSHQ14B.bins.6	2.5433	'k__Bacteria'	Candidatus Acetothermum autotrophicum	82	BAL58703.1
Mo_Fdh	NSHQ04_PROKKA_122688	NSHQ04	PROKKA_122688	k141_146129	ID=PROKKA_122688;eC_number=1.1.99.33;gene=fdhF_38;inference=ab initio prediction:Prodigal:2.6,similar to AA sequence:UniProtKB:P07658;locus_tag=PROKKA_122688;product=Formate dehydrogenase H	NSHQ04.bins.5	7.62441	'k__Bacteria;p__Deinococcus-Thermus;c__Deinococci;o__Thermales;f__Thermaceae;g__Meiothermus'	Methylocystis rosea	82	WP_018406926.1
Mo_Fdh	NSHQ04_PROKKA_74705	NSHQ04	PROKKA_74705	k141_78787	ID=PROKKA_74705;eC_number=1.1.99.33;gene=fdhF_23;inference=ab initio prediction:Prodigal:2.6,similar to AA sequence:UniProtKB:P07658;locus_tag=PROKKA_74705;product=Formate dehydrogenase H	NSHQ04.bins.8	3.35494	'k__Bacteria;p__Chloroflexi;c__Dehalococcoidetes'	Desulfitibacter alkalitolerans	64	WP_028308877.1
Mo_Fdh	NSHQ04_PROKKA_63354	NSHQ04	PROKKA_63354	k141_65618	ID=PROKKA_63354;eC_number=1.2.1.2;inference=ab initio prediction:Prodigal:2.6,similar to AA sequence:UniProtKB:Q99RW4;locus_tag=PROKKA_63354;product=Putative formate dehydrogenase	NSHQ04.bins.8	3.35494	'k__Bacteria;p__Chloroflexi;c__Dehalococcoidetes'	Dehalococcoidia bacterium DG_18	66	KPJ52864.1
Mo_Fdh	NSHQ04_PROKKA_75535	NSHQ04	PROKKA_75535	k141_79696	ID=PROKKA_75535;eC_number=1.2.1.2;inference=ab initio prediction:Prodigal:2.6,similar to AA sequence:UniProtKB:Q99RW4;locus_tag=PROKKA_75535;product=Putative formate dehydrogenase	NSHQ04.bins.8	3.35494	'k__Bacteria;p__Chloroflexi;c__Dehalococcoidetes'	Dehalococcoidia bacterium DG_18	66	KPJ52864.1
Mo_Fdh	NSHQ04_PROKKA_63253	NSHQ04	PROKKA_63253	k141_65475	ID=PROKKA_63253;eC_number=1.1.99.33;gene=fdhF_20;inference=ab initio prediction:Prodigal:2.6,similar to AA sequence:UniProtKB:P07658;locus_tag=PROKKA_63253;product=Formate dehydrogenase H	NSHQ04.bins.9	2.91648	'k__Bacteria;p__Proteobacteria;c__Alphaproteobacteria;o__Rhodospirillales;f__Acetobacteraceae'	Roseomonas sp. CQN31	81	WP_109872049.1
Mo_Fdh	NSHQ04_PROKKA_50252	NSHQ04	PROKKA_50252	k141_50446	ID=PROKKA_50252;eC_number=1.1.99.33;gene=fdhF_16;inference=ab initio prediction:Prodigal:2.6,similar to AA sequence:UniProtKB:P07658;locus_tag=PROKKA_50252;product=Formate dehydrogenase H	NSHQ04.bins.9	2.91648	'k__Bacteria;p__Proteobacteria;c__Alphaproteobacteria;o__Rhodospirillales;f__Acetobacteraceae'	Elioraea tepidiphila	83	WP_019015574.1
Mo_Fdh	NSHQ04_PROKKA_37183	NSHQ04	PROKKA_37183	k141_36131	ID=PROKKA_37183;eC_number=1.2.1.2;inference=ab initio prediction:Prodigal:2.6,similar to AA sequence:UniProtKB:Q99RW4;locus_tag=PROKKA_37183;product=Putative formate dehydrogenase	NSHQ04.bins.9	2.91648	'k__Bacteria;p__Proteobacteria;c__Alphaproteobacteria;o__Rhodospirillales;f__Acetobacteraceae'	Elioraea tepidiphila	90	WP_084596741.1
Mo_Fdh	NSHQ04_PROKKA_121792	NSHQ04	PROKKA_121792	k141_144669	ID=PROKKA_121792;eC_number=1.1.99.33;gene=fdhF_37;inference=ab initio prediction:Prodigal:2.6,similar to AA sequence:UniProtKB:P07658;locus_tag=PROKKA_121792;product=Formate dehydrogenase H	NSHQ04.bins.9	2.91648	'k__Bacteria;p__Proteobacteria;c__Alphaproteobacteria;o__Rhodospirillales;f__Acetobacteraceae'	Roseomonas sp. CQN31	81	WP_109871987.1
Mo_Fdh	NSHQ04_PROKKA_31034	NSHQ04	PROKKA_31034	k141_30315	ID=PROKKA_31034;eC_number=1.1.99.33;gene=fdhF_8;inference=ab initio prediction:Prodigal:2.6,similar to AA sequence:UniProtKB:P07658;locus_tag=PROKKA_31034;product=Formate dehydrogenase H	NSHQ04.bins.15	2.65102	'NA'	Candidatus Desulforudis audaxviator	69	WP_012301266.1
Mo_Fdh	NSHQ04_PROKKA_62570	NSHQ04	PROKKA_62570	k141_64644	ID=PROKKA_62570;eC_number=1.1.99.33;gene=fdhF_18;inference=ab initio prediction:Prodigal:2.6,similar to AA sequence:UniProtKB:P07658;locus_tag=PROKKA_62570;product=Formate dehydrogenase H	NSHQ04.bins.12	2.41697	'k__Bacteria;p__Proteobacteria;c__Gammaproteobacteria'	Proteobacteria bacterium ST_bin11	82	OQW79218.1
Mo_CODH	WAB55_PROKKA_24657	WAB55	PROKKA_24657	k141_22870	ID=PROKKA_24657;eC_number=1.2.99.2;gene=cutL_4;inference=ab initio prediction:Prodigal:2.6,similar to AA sequence:UniProtKB:P19913;locus_tag=PROKKA_24657;product=Carbon monoxide dehydrogenase large chain	WAB55.bins.7	3.73716	'k__Bacteria'	Meiothermus roseus	59	RIH85234.1
Mo_CODH	WAB55_PROKKA_06826	WAB55	PROKKA_06826	k141_6363	ID=PROKKA_06826;eC_number=1.2.99.2;gene=coxL_1;inference=ab initio prediction:Prodigal:2.6,similar to AA sequence:UniProtKB:P19919;locus_tag=PROKKA_06826;product=Carbon monoxide dehydrogenase large chain	WAB55.bins.7	3.73716	'k__Bacteria'	Candidatus Rokubacteria bacterium 13_1_20CM_4_68_9	89	OLD93897.1
Mo_CODH	WAB55_PROKKA_63364	WAB55	PROKKA_63364	k141_66217	ID=PROKKA_63364;eC_number=1.2.99.2;gene=cutL_10;inference=ab initio prediction:Prodigal:2.6,similar to AA sequence:UniProtKB:P19913;locus_tag=PROKKA_63364;product=Carbon monoxide dehydrogenase large chain	WAB55.bins.7	3.73716	'k__Bacteria'	Armatimonadetes bacterium RBG_16_67_12	87	OFX27594.1
Mo_CODH	WAB55_PROKKA_125628	WAB55	PROKKA_125628	k141_162978	ID=PROKKA_125628;eC_number=1.2.99.2;gene=coxL_3;inference=ab initio prediction:Prodigal:2.6,similar to AA sequence:UniProtKB:P19919;locus_tag=PROKKA_125628;product=Carbon monoxide dehydrogenase large chain	WAB55.bins.15	2.39651	'k__Bacteria'	Acidobacteriales bacterium 13_2_20CM_55_8	65	OLB22269.1
Mo_CODH	WAB55_PROKKA_15220	WAB55	PROKKA_15220	k141_13891	ID=PROKKA_15220;eC_number=1.3.7.9;gene=hcrA_5;inference=ab initio prediction:Prodigal:2.6,similar to AA sequence:UniProtKB:O33819;locus_tag=PROKKA_15220;product=4-hydroxybenzoyl-CoA reductase subunit alpha	WAB55.bins.15	2.39651	'k__Bacteria'	Candidatus Handelsmanbacteria bacterium RIFCSPLOWO2_12_FULL_64_10	56	OGG56065.1
Mo_CODH	WAB188_FBFJHEHA_69153	WAB188	FBFJHEHA_69153	k141_51417	ID=FBFJHEHA_69153;eC_number=1.3.7.9;Name=hcrA_11;gene=hcrA_11;inference=ab initio prediction:Prodigal:2.6,similar to AA sequence:UniProtKB:O33819;locus_tag=FBFJHEHA_69153;product=4-hydroxybenzoyl-CoA reductase subunit alpha	WAB188.bins.4	4.14951	'k__Bacteria;p__Proteobacteria;c__Deltaproteobacteria'	Deltaproteobacteria bacterium RBG_13_51_10	81	OGP48608.1
Mo_CODH	WAB188_FBFJHEHA_69156	WAB188	FBFJHEHA_69156	k141_51417	ID=FBFJHEHA_69156;eC_number=1.3.7.9;Name=hcrA_12;gene=hcrA_12;inference=ab initio prediction:Prodigal:2.6,similar to AA sequence:UniProtKB:O33819;locus_tag=FBFJHEHA_69156;product=4-hydroxybenzoyl-CoA reductase subunit alpha	WAB188.bins.4	4.14951	'k__Bacteria;p__Proteobacteria;c__Deltaproteobacteria'	Desulfobacteraceae bacterium 4484_190.1	66	OPX40126.1
Mo_CODH	WAB188_FBFJHEHA_69148	WAB188	FBFJHEHA_69148	k141_51417	ID=FBFJHEHA_69148;eC_number=1.3.7.9;Name=hcrA_10;gene=hcrA_10;inference=ab initio prediction:Prodigal:2.6,similar to AA sequence:UniProtKB:O33819;locus_tag=FBFJHEHA_69148;product=4-hydroxybenzoyl-CoA reductase subunit alpha	WAB188.bins.4	4.14951	'k__Bacteria;p__Proteobacteria;c__Deltaproteobacteria'	Desulfosporosinus sp. OL	50	WP_083642352.1
Mo_CODH	WAB71_PROKKA_39301	WAB71	PROKKA_39301	k141_57108	ID=PROKKA_39301;eC_number=1.2.99.2;gene=cutL_4;inference=ab initio prediction:Prodigal:2.6,similar to AA sequence:UniProtKB:P19913;locus_tag=PROKKA_39301;product=Carbon monoxide dehydrogenase large chain	WAB71.bins.5	9.72882	'k__Bacteria'	Sphaerobacter thermophilus DSM 20745	65	ACZ38834.1
Mo_CODH	WAB105_PROKKA_43505	WAB105	PROKKA_43505	k141_45335	ID=PROKKA_43505;eC_number=1.2.99.2;gene=cutL_3;inference=ab initio prediction:Prodigal:2.6,similar to AA sequence:UniProtKB:P19913;locus_tag=PROKKA_43505;product=Carbon monoxide dehydrogenase large chain	WAB105.bins.1	43.027	'k__Bacteria;p__Proteobacteria;c__Alphaproteobacteria;o__Rhizobiales;f__Rhizobiaceae'	Agrobacterium albertimagni	94	WP_006724503.1
Mo_CODH	WAB105_PROKKA_29943	WAB105	PROKKA_29943	k141_30065	ID=PROKKA_29943;eC_number=1.2.99.2;gene=coxL;inference=ab initio prediction:Prodigal:2.6,similar to AA sequence:UniProtKB:P19919;locus_tag=PROKKA_29943;product=Carbon monoxide dehydrogenase large chain	WAB105.bins.1	43.027	'k__Bacteria;p__Proteobacteria;c__Alphaproteobacteria;o__Rhizobiales;f__Rhizobiaceae'	Rhizobium selenitireducens	94	WP_115668928.1
Mo_CODH	WAB105_PROKKA_29334	WAB105	PROKKA_29334	k141_29646	ID=PROKKA_29334;eC_number=1.2.99.2;gene=cutL_2;inference=ab initio prediction:Prodigal:2.6,similar to AA sequence:UniProtKB:P19913;locus_tag=PROKKA_29334;product=Carbon monoxide dehydrogenase large chain	WAB105.bins.2	10.2504	'k__Bacteria'	Meiothermus chliarophilus	58	WP_036218495.1
Mo_CODH	WAB105_PROKKA_56226	WAB105	PROKKA_56226	k141_64620	ID=PROKKA_56226;eC_number=1.2.99.2;gene=cutL_4;inference=ab initio prediction:Prodigal:2.6,similar to AA sequence:UniProtKB:P19913;locus_tag=PROKKA_56226;product=Carbon monoxide dehydrogenase large chain	WAB105.bins.2	10.2504	'k__Bacteria'	Sphaerobacter thermophilus DSM 20745	65	ACZ38834.1
Mo_CODH	WAB105_PROKKA_06598	WAB105	PROKKA_06598	k141_5793	ID=PROKKA_06598;eC_number=1.17.5.2;gene=cdhA;inference=ab initio prediction:Prodigal:2.6,similar to AA sequence:UniProtKB:D7REY3;locus_tag=PROKKA_06598;product=Caffeine dehydrogenase subunit alpha	WAB105.bins.2	10.2504	'k__Bacteria'	Thermaerobacter marianensis	70	WP_013495895.1
Mo_CODH	WAB104_PROKKA_80321	WAB104	PROKKA_80321	k141_98718	ID=PROKKA_80321;eC_number=1.2.99.2;gene=cutL_15;inference=ab initio prediction:Prodigal:2.6,similar to AA sequence:UniProtKB:P19913;locus_tag=PROKKA_80321;product=Carbon monoxide dehydrogenase large chain	WAB104.bins.5	3.93353	'k__Bacteria;p__Proteobacteria;c__Alphaproteobacteria;o__Rhizobiales;f__Rhizobiaceae'	Agrobacterium albertimagni	94	WP_006724503.1
Mo_CODH	WAB104_PROKKA_17046	WAB104	PROKKA_17046	k141_18849	ID=PROKKA_17046;eC_number=1.2.99.2;gene=coxL_1;inference=ab initio prediction:Prodigal:2.6,similar to AA sequence:UniProtKB:P19919;locus_tag=PROKKA_17046;product=Carbon monoxide dehydrogenase large chain	WAB104.bins.5	3.93353	'k__Bacteria;p__Proteobacteria;c__Alphaproteobacteria;o__Rhizobiales;f__Rhizobiaceae'	Rhizobium selenitireducens	94	U8B4WXR2015
Mo_CODH	WAB104_PROKKA_17967	WAB104	PROKKA_17967	k141_19902	ID=PROKKA_17967;eC_number=1.2.99.2;gene=cutL_3;inference=ab initio prediction:Prodigal:2.6,similar to AA sequence:UniProtKB:P19913;locus_tag=PROKKA_17967;product=Carbon monoxide dehydrogenase large chain	WAB104.bins.4	3.77522	'k__Bacteria;p__Acidobacteria'	Acidobacteria bacterium	81	PYR99807.1
Mo_CODH	WAB104_PROKKA_57834	WAB104	PROKKA_57834	k141_67269	ID=PROKKA_57834;eC_number=1.17.5.2;gene=cdhA_4;inference=ab initio prediction:Prodigal:2.6,similar to AA sequence:UniProtKB:D7REY3;locus_tag=PROKKA_57834;product=Caffeine dehydrogenase subunit alpha	WAB104.bins.16	2.29269	'k__Bacteria;p__Proteobacteria;c__Gammaproteobacteria;o__Pseudomonadales;f__Pseudomonadaceae;g__Pseudomonas'	Pseudomonas indoloxydans	99	WP_108233673.1
Mo_CODH	NSHQ14C_PROKKA_23781	NSHQ14C	PROKKA_23781	k141_26257	ID=PROKKA_23781;eC_number=1.2.99.2;gene=cutL_2;inference=ab initio prediction:Prodigal:2.6,similar to AA sequence:UniProtKB:P19913;locus_tag=PROKKA_23781;product=Carbon monoxide dehydrogenase large chain	NSHQ14C.bins.3	14.1058	'k__Bacteria;p__Deinococcus-Thermus;c__Deinococci;o__Thermales;f__Thermaceae;g__Meiothermus'	Meiothermus cerbereus	93	WP_027877434.1
Mo_CODH	NSHQ14C_PROKKA_63003	NSHQ14C	PROKKA_63003	k141_91239	ID=PROKKA_63003;eC_number=1.2.99.2;gene=cutL_7;inference=ab initio prediction:Prodigal:2.6,similar to AA sequence:UniProtKB:P19913;locus_tag=PROKKA_63003;product=Carbon monoxide dehydrogenase large chain	NSHQ14C.bins.3	14.1058	'k__Bacteria;p__Deinococcus-Thermus;c__Deinococci;o__Thermales;f__Thermaceae;g__Meiothermus'	Meiothermus cerbereus	94	WP_027877434.1
Mo_CODH	NSHQ14B_PROKKA_85458	NSHQ14B	PROKKA_85458	k141_81643	ID=PROKKA_85458;eC_number=1.2.99.2;gene=cutL_11;inference=ab initio prediction:Prodigal:2.6,similar to AA sequence:UniProtKB:P19913;locus_tag=PROKKA_85458;product=Carbon monoxide dehydrogenase large chain	NSHQ14B.bins.1	25.6721	'k__Bacteria;p__Deinococcus-Thermus;c__Deinococci;o__Thermales;f__Thermaceae;g__Meiothermus'	Meiothermus cerbereus	93	WP_027877434.1
Mo_CODH	NSHQ04_PROKKA_46370	NSHQ04	PROKKA_46370	k141_46256	ID=PROKKA_46370;eC_number=1.17.5.2;gene=cdhA_2;inference=ab initio prediction:Prodigal:2.6,similar to AA sequence:UniProtKB:D7REY3;locus_tag=PROKKA_46370;product=Caffeine dehydrogenase subunit alpha	NSHQ04.bins.5	7.62441	'k__Bacteria;p__Deinococcus-Thermus;c__Deinococci;o__Thermales;f__Thermaceae;g__Meiothermus'	Meiothermus cerbereus	80	WP_027878313.1
Mo_CODH	NSHQ04_PROKKA_51394	NSHQ04	PROKKA_51394	k141_51705	ID=PROKKA_51394;eC_number=1.2.99.2;gene=cutL_6;inference=ab initio prediction:Prodigal:2.6,similar to AA sequence:UniProtKB:P19913;locus_tag=PROKKA_51394;product=Carbon monoxide dehydrogenase large chain	NSHQ04.bins.5	7.62441	'k__Bacteria;p__Deinococcus-Thermus;c__Deinococci;o__Thermales;f__Thermaceae;g__Meiothermus'	Meiothermus ruber	85	WP_013013790.1
Mo_CODH	NSHQ04_PROKKA_46341	NSHQ04	PROKKA_46341	k141_46256	ID=PROKKA_46341;eC_number=1.2.99.2;gene=coxL_2;inference=ab initio prediction:Prodigal:2.6,similar to AA sequence:UniProtKB:P19919;locus_tag=PROKKA_46341;product=Carbon monoxide dehydrogenase large chain	NSHQ04.bins.5	7.62441	'k__Bacteria;p__Deinococcus-Thermus;c__Deinococci;o__Thermales;f__Thermaceae;g__Meiothermus'	Meiothermus cerbereus	92	WP_027877434.1
Mo_CODH	NSHQ04_PROKKA_133742	NSHQ04	PROKKA_133742	k141_164713	ID=PROKKA_133742;eC_number=1.2.99.2;gene=cutL_14;inference=ab initio prediction:Prodigal:2.6,similar to AA sequence:UniProtKB:P19913;locus_tag=PROKKA_133742;product=Carbon monoxide dehydrogenase large chain	NSHQ04.bins.9	2.91648	'k__Bacteria;p__Proteobacteria;c__Alphaproteobacteria;o__Rhodospirillales;f__Acetobacteraceae'	Belnapia sp. F-4-1	69	WP_043361324.1
Mo_CODH	NSHQ04_PROKKA_107140	NSHQ04	PROKKA_107140	k141_121771	ID=PROKKA_107140;eC_number=1.2.99.2;gene=cutL_12;inference=ab initio prediction:Prodigal:2.6,similar to AA sequence:UniProtKB:P19913;locus_tag=PROKKA_107140;product=Carbon monoxide dehydrogenase large chain	NSHQ04.bins.9	2.91648	'k__Bacteria;p__Proteobacteria;c__Alphaproteobacteria;o__Rhodospirillales;f__Acetobacteraceae'	Elioraea tepidiphila	65	WP_035574436.1
Mo_CODH	NSHQ04_PROKKA_22381	NSHQ04	PROKKA_22381	k141_21668	ID=PROKKA_22381;eC_number=1.2.99.2;gene=cutL_2;inference=ab initio prediction:Prodigal:2.6,similar to AA sequence:UniProtKB:P19913;locus_tag=PROKKA_22381;product=Carbon monoxide dehydrogenase large chain	NSHQ04.bins.9	2.91648	'k__Bacteria;p__Proteobacteria;c__Alphaproteobacteria;o__Rhodospirillales;f__Acetobacteraceae'	Paracraurococcus sp. DB-1506	82	WP_111470835.1
Mo_CODH	NSHQ04_PROKKA_138583	NSHQ04	PROKKA_138583	k141_173308	ID=PROKKA_138583;eC_number=1.2.99.2;gene=coxL_5;inference=ab initio prediction:Prodigal:2.6,similar to AA sequence:UniProtKB:P19919;locus_tag=PROKKA_138583;product=Carbon monoxide dehydrogenase large chain	NSHQ04.bins.9	2.91648	'k__Bacteria;p__Proteobacteria;c__Alphaproteobacteria;o__Rhodospirillales;f__Acetobacteraceae'	Rhodopila globiformis	81	WP_104517776.1
Mo_CODH	NSHQ04_PROKKA_33060	NSHQ04	PROKKA_33060	k141_32060	ID=PROKKA_33060;eC_number=1.2.99.2;gene=cutL_4;inference=ab initio prediction:Prodigal:2.6,similar to AA sequence:UniProtKB:P19913;locus_tag=PROKKA_33060;product=Carbon monoxide dehydrogenase large chain	NSHQ04.bins.9	2.91648	'k__Bacteria;p__Proteobacteria;c__Alphaproteobacteria;o__Rhodospirillales;f__Acetobacteraceae'	Elioraea tepidiphila	94	WP_019014013.1
Metal_ind_Fdh	WAB55_PROKKA_17862	WAB55	PROKKA_17862	k141_16516	ID=PROKKA_17862;eC_number=1.1.1.95;gene=serA_8;inference=ab initio prediction:Prodigal:2.6,similar to AA sequence:UniProtKB:P0A544;locus_tag=PROKKA_17862;product=D-3-phosphoglycerate dehydrogenase	WAB55.bins.3	8.33129	'k__Bacteria;p__Proteobacteria;c__Gammaproteobacteria'	Gammaproteobacteria bacterium RBG_16_51_14	65	OGT32282.1
Metal_ind_Fdh	WAB55_PROKKA_137367	WAB55	PROKKA_137367	k141_188802	ID=PROKKA_137367;eC_number=1.2.1.2;inference=ab initio prediction:Prodigal:2.6,similar to AA sequence:UniProtKB:P33160;locus_tag=PROKKA_137367;product=Formate dehydrogenase	WAB55.bins.3	8.33129	'k__Bacteria;p__Proteobacteria;c__Gammaproteobacteria'	Chromatiales bacterium USCg_Taylor	86	OOO02075.1
Metal_ind_Fdh	WAB55_PROKKA_07005	WAB55	PROKKA_07005	k141_6560	ID=PROKKA_07005;eC_number=1.1.1.95;gene=serA_4;inference=ab initio prediction:Prodigal:2.6,similar to AA sequence:UniProtKB:P0A544;locus_tag=PROKKA_07005;product=D-3-phosphoglycerate dehydrogenase	WAB55.bins.7	3.73716	'k__Bacteria'	Streptomyces uncialis	50	WP_073783714.1
Metal_ind_Fdh	WAB55_PROKKA_01139	WAB55	PROKKA_01139	k141_1264	ID=PROKKA_01139;eC_number=1.1.1.79;gene=ghrB_1;inference=ab initio prediction:Prodigal:2.6,similar to AA sequence:UniProtKB:P37666;locus_tag=PROKKA_01139;product=Glyoxylate/hydroxypyruvate reductase B	WAB55.bins.10	3.57037	'k__Bacteria;p__Nitrospirae;c__Nitrospira;o__Nitrospirales;f__Nitrospiraceae'	Armatimonadetes bacterium RBG_16_67_12	81	OFX29078.1
Metal_ind_Fdh	WAB55_PROKKA_28335	WAB55	PROKKA_28335	k141_26550	ID=PROKKA_28335;eC_number=1.1.1.95;gene=serA_16;inference=ab initio prediction:Prodigal:2.6,similar to AA sequence:UniProtKB:P0A544;locus_tag=PROKKA_28335;product=D-3-phosphoglycerate dehydrogenase	WAB55.bins.10	3.57037	'k__Bacteria;p__Nitrospirae;c__Nitrospira;o__Nitrospirales;f__Nitrospiraceae'	Nitrospira moscoviensis	99	WP_053381060.1
Metal_ind_Fdh	WAB55_PROKKA_04463	WAB55	PROKKA_04463	k141_4383	ID=PROKKA_04463;eC_number=1.1.1.95;gene=serA_1;inference=ab initio prediction:Prodigal:2.6,similar to AA sequence:UniProtKB:P0A544;locus_tag=PROKKA_04463;product=D-3-phosphoglycerate dehydrogenase	WAB55.bins.12	3.52714	'k__Bacteria;p__Nitrospirae;c__Nitrospira;o__Nitrospirales;f__Nitrospiraceae'	Nitrospirae bacterium GWC2_46_6	86	OGW23044.1
Metal_ind_Fdh	WAB55_PROKKA_81883	WAB55	PROKKA_81883	k141_90661	ID=PROKKA_81883;eC_number=1.1.1.95;gene=serA_29;inference=ab initio prediction:Prodigal:2.6,similar to AA sequence:UniProtKB:P0A544;locus_tag=PROKKA_81883;product=D-3-phosphoglycerate dehydrogenase	WAB55.bins.13	2.42222	'k__Bacteria;p__Chloroflexi'	Chloroflexi bacterium	53	PJF47399.1
Metal_ind_Fdh	WAB55_PROKKA_69095	WAB55	PROKKA_69095	k141_73431	ID=PROKKA_69095;eC_number=1.1.1.79;gene=ghrB_11;inference=ab initio prediction:Prodigal:2.6,similar to AA sequence:UniProtKB:P37666;locus_tag=PROKKA_69095;product=Glyoxylate/hydroxypyruvate reductase B	WAB55.bins.15	2.39651	'k__Bacteria'	Pleurocapsa sp. PCC 7319	53	WP_019507103.1
Metal_ind_Fdh	WAB55_PROKKA_05714	WAB55	PROKKA_05714	k141_5486	ID=PROKKA_05714;eC_number=1.1.1.95;gene=serA_2;inference=ab initio prediction:Prodigal:2.6,similar to AA sequence:UniProtKB:P0A544;locus_tag=PROKKA_05714;product=D-3-phosphoglycerate dehydrogenase	WAB55.bins.16	2.23223	'NA'	Anaerolineae bacterium	55	RCK75041.1
Metal_ind_Fdh	WAB188_FBFJHEHA_103313	WAB188	FBFJHEHA_103313	k141_80570	ID=FBFJHEHA_103313;eC_number=1.1.1.81;inference=ab initio prediction:Prodigal:2.6,similar to AA sequence:UniProtKB:Q9X1C1;locus_tag=FBFJHEHA_103313;product=Hydroxypyruvate reductase	WAB188.bins.3	8.08653	'k__Bacteria'	Candidatus Acetothermum autotrophicum	73	BAL59538.1
Metal_ind_Fdh	WAB188_FBFJHEHA_152968	WAB188	FBFJHEHA_152968	k141_128456	ID=FBFJHEHA_152968;eC_number=1.1.1.81;inference=ab initio prediction:Prodigal:2.6,similar to AA sequence:UniProtKB:Q9X1C1;locus_tag=FBFJHEHA_152968;product=Hydroxypyruvate reductase	WAB188.bins.4	4.14951	'k__Bacteria;p__Proteobacteria;c__Deltaproteobacteria'	Deltaproteobacteria bacterium RBG_16_49_23	79	OGP76676.1
Metal_ind_Fdh	WAB188_FBFJHEHA_46870	WAB188	FBFJHEHA_46870	k141_33596	ID=FBFJHEHA_46870;eC_number=1.1.1.81;inference=ab initio prediction:Prodigal:2.6,similar to AA sequence:UniProtKB:Q9X1C1;locus_tag=FBFJHEHA_46870;product=Hydroxypyruvate reductase	WAB188.bins.4	4.14951	'k__Bacteria;p__Proteobacteria;c__Deltaproteobacteria'	Deltaproteobacteria bacterium RBG_16_49_23	83	OGP76676.1
Metal_ind_Fdh	WAB188_FBFJHEHA_201216	WAB188	FBFJHEHA_201216	k141_187414	ID=FBFJHEHA_201216;eC_number=1.1.1.81;inference=ab initio prediction:Prodigal:2.6,similar to AA sequence:UniProtKB:Q9X1C1;locus_tag=FBFJHEHA_201216;product=Hydroxypyruvate reductase	WAB188.bins.4	4.14951	'k__Bacteria;p__Proteobacteria;c__Deltaproteobacteria'	Deltaproteobacteria bacterium RBG_16_49_23	79	OGP76891.1
Metal_ind_Fdh	WAB188_FBFJHEHA_171036	WAB188	FBFJHEHA_171036	k141_149005	ID=FBFJHEHA_171036;eC_number=1.1.1.95;Name=serA_38;gene=serA_38;inference=ab initio prediction:Prodigal:2.6,similar to AA sequence:UniProtKB:P9WNX3;locus_tag=FBFJHEHA_171036;product=D-3-phosphoglycerate dehydrogenase	WAB188.bins.6	3.47856	'k__Bacteria;p__Nitrospirae;c__Nitrospira;o__Nitrospirales;f__Nitrospiraceae'	Nitrospirae bacterium GWC2_46_6	90	OGW23044.1
Metal_ind_Fdh	WAB188_FBFJHEHA_196240	WAB188	FBFJHEHA_196240	k141_180439	ID=FBFJHEHA_196240;eC_number=1.1.1.95;Name=serA_45;gene=serA_45;inference=ab initio prediction:Prodigal:2.6,similar to AA sequence:UniProtKB:P9WNX3;locus_tag=FBFJHEHA_196240;product=D-3-phosphoglycerate dehydrogenase	WAB188.bins.6	3.47856	'k__Bacteria;p__Nitrospirae;c__Nitrospira;o__Nitrospirales;f__Nitrospiraceae'	Nitrospirae bacterium CG1_02_44_142	87	OIO30453.1
Metal_ind_Fdh	WAB188_FBFJHEHA_09106	WAB188	FBFJHEHA_09106	k141_6233	ID=FBFJHEHA_09106;eC_number=1.1.1.95;Name=serA_4;gene=serA_4;inference=ab initio prediction:Prodigal:2.6,similar to AA sequence:UniProtKB:P9WNX3;locus_tag=FBFJHEHA_09106;product=D-3-phosphoglycerate dehydrogenase	WAB188.bins.6	3.47856	'k__Bacteria;p__Nitrospirae;c__Nitrospira;o__Nitrospirales;f__Nitrospiraceae'	Nitrospirae bacterium GWC2_46_6	89	OGW23044.1
Metal_ind_Fdh	WAB188_FBFJHEHA_186589	WAB188	FBFJHEHA_186589	k141_168317	ID=FBFJHEHA_186589;eC_number=1.1.1.95;Name=serA_40;gene=serA_40;inference=ab initio prediction:Prodigal:2.6,similar to AA sequence:UniProtKB:P9WNX3;locus_tag=FBFJHEHA_186589;product=D-3-phosphoglycerate dehydrogenase	WAB188.bins.7	3.36035	'k__Bacteria;p__Nitrospirae;c__Nitrospira;o__Nitrospirales;f__Nitrospiraceae'	Nitrospirae bacterium GWA2_46_11	89	OGW21108.1
Metal_ind_Fdh	WAB188_FBFJHEHA_153859	WAB188	FBFJHEHA_153859	k141_129322	ID=FBFJHEHA_153859;eC_number=1.1.1.81;inference=ab initio prediction:Prodigal:2.6,similar to AA sequence:UniProtKB:Q9X1C1;locus_tag=FBFJHEHA_153859;product=Hydroxypyruvate reductase	WAB188.bins.11	2.97248	'k__Bacteria;p__Ignavibacteriae;c__Ignavibacteria;o__Ignavibacteriales'	Ignavibacteriae bacterium HGW-Ignavibacteriae-3	82	PKL81839.1
Metal_ind_Fdh	WAB188_FBFJHEHA_37137	WAB188	FBFJHEHA_37137	k141_26394	ID=FBFJHEHA_37137;eC_number=1.1.1.81;inference=ab initio prediction:Prodigal:2.6,similar to AA sequence:UniProtKB:Q9X1C1;locus_tag=FBFJHEHA_37137;product=Hydroxypyruvate reductase	WAB188.bins.10	2.7428	'k__Archaea;p__Euryarchaeota;c__Methanobacteria;o__Methanobacteriales;f__Methanobacteriaceae'	Methanobacteriaceae archaeon 41_258	70	KUK00735.1
Metal_ind_Fdh	WAB71_PROKKA_83284	WAB71	PROKKA_83284	k141_150969	ID=PROKKA_83284;eC_number=1.1.1.95;gene=serA_32;inference=ab initio prediction:Prodigal:2.6,similar to AA sequence:UniProtKB:P0A544;locus_tag=PROKKA_83284;product=D-3-phosphoglycerate dehydrogenase	WAB71.bins.5	9.72882	'k__Bacteria'	Gemmatimonas sp. SG8_23	57	KPJ79635.1
Metal_ind_Fdh	WAB71_PROKKA_52180	WAB71	PROKKA_52180	k141_79635	ID=PROKKA_52180;eC_number=1.2.1.2;inference=ab initio prediction:Prodigal:2.6,similar to AA sequence:UniProtKB:P33160;locus_tag=PROKKA_52180;product=Formate dehydrogenase	WAB71.bins.5	9.72882	'k__Bacteria'	Alphaproteobacteria bacterium RBG_16_64_48	88	OFW71108.1
Metal_ind_Fdh	WAB71_PROKKA_20038	WAB71	PROKKA_20038	k141_27111	ID=PROKKA_20038;eC_number=1.1.1.-;inference=ab initio prediction:Prodigal:2.6,similar to AA sequence:UniProtKB:Q99RW8;locus_tag=PROKKA_20038;product=Putative 2-hydroxyacid dehydrogenase	WAB71.bins.6	5.0913	'k__Bacteria;p__Chloroflexi;c__Dehalococcoidetes'	candidate divison MSBL1 archaeon SCGC-AAA259E17	61	KXA92342.1
Metal_ind_Fdh	WAB71_PROKKA_03844	WAB71	PROKKA_03844	k141_4700	ID=PROKKA_03844;eC_number=1.1.1.95;gene=serA_1;inference=ab initio prediction:Prodigal:2.6,similar to AA sequence:UniProtKB:P0A544;locus_tag=PROKKA_03844;product=D-3-phosphoglycerate dehydrogenase	WAB71.bins.15	3.12987	'k__Bacteria;p__Nitrospirae;c__Nitrospira;o__Nitrospirales;f__Nitrospiraceae'	Nitrospirae bacterium GWC2_46_6	86	OGW23044.1
Metal_ind_Fdh	WAB71_PROKKA_42087	WAB71	PROKKA_42087	k141_61638	ID=PROKKA_42087;eC_number=1.1.1.95;gene=serA_15;inference=ab initio prediction:Prodigal:2.6,similar to AA sequence:UniProtKB:P0A544;locus_tag=PROKKA_42087;product=D-3-phosphoglycerate dehydrogenase	WAB71.bins.7	2.50732	'k__Bacteria;p__Nitrospirae;c__Nitrospira;o__Nitrospirales;f__Nitrospiraceae'	Nitrospira moscoviensis	99	ALA60167.1
Metal_ind_Fdh	WAB105_PROKKA_22456	WAB105	PROKKA_22456	k141_21947	ID=PROKKA_22456;eC_number=1.1.1.95;gene=serA_7;inference=ab initio prediction:Prodigal:2.6,similar to AA sequence:UniProtKB:P0A544;locus_tag=PROKKA_22456;product=D-3-phosphoglycerate dehydrogenase	WAB105.bins.1	43.027	'k__Bacteria;p__Proteobacteria;c__Alphaproteobacteria;o__Rhizobiales;f__Rhizobiaceae'	No protein seq. given in faa file
Metal_ind_Fdh	WAB105_PROKKA_17097	WAB105	PROKKA_17097	k141_16713	ID=PROKKA_17097;eC_number=1.1.1.95;gene=serA_4;inference=ab initio prediction:Prodigal:2.6,similar to AA sequence:UniProtKB:P0A544;locus_tag=PROKKA_17097;product=D-3-phosphoglycerate dehydrogenase	WAB105.bins.2	10.2504	'k__Bacteria'	Armatimonadetes bacterium RBG_19FT_COMBO_69_19	57	OFX13989.1
Metal_ind_Fdh	WAB105_PROKKA_19506	WAB105	PROKKA_19506	k141_19194	ID=PROKKA_19506;eC_number=1.2.1.2;inference=ab initio prediction:Prodigal:2.6,similar to AA sequence:UniProtKB:P33160;locus_tag=PROKKA_19506;product=Formate dehydrogenase	WAB105.bins.2	10.2504	'k__Bacteria'	Alphaproteobacteria bacterium RBG_16_64_48	87	OFW71108.1
Metal_ind_Fdh	WAB105_PROKKA_48727	WAB105	PROKKA_48727	k141_52938	ID=PROKKA_48727;eC_number=1.1.1.95;gene=serA_16;inference=ab initio prediction:Prodigal:2.6,similar to AA sequence:UniProtKB:P0A9T0;locus_tag=PROKKA_48727;product=D-3-phosphoglycerate dehydrogenase	WAB105.bins.3	9.15758	'k__Bacteria;p__Proteobacteria;c__Gammaproteobacteria;o__Pseudomonadales;f__Moraxellaceae;g__Acinetobacter;s__Acinetobacter_junii'	Acinetobacter junii	99	WP_004909533.1
Metal_ind_Fdh	WAB105_PROKKA_43329	WAB105	PROKKA_43329	k141_45094	ID=PROKKA_43329;eC_number=1.1.1.95;gene=serA_15;inference=ab initio prediction:Prodigal:2.6,similar to AA sequence:UniProtKB:P0A544;locus_tag=PROKKA_43329;product=D-3-phosphoglycerate dehydrogenase	WAB105.bins.8	3.76266	'k__Bacteria;p__Firmicutes;c__Negativicutes'	Dethiobacter alkaliphilus	81	WP_008514154.1
Metal_ind_Fdh	WAB105_PROKKA_34128	WAB105	PROKKA_34128	k141_33941	ID=PROKKA_34128;eC_number=1.1.1.95;gene=serA_9;inference=ab initio prediction:Prodigal:2.6,similar to AA sequence:UniProtKB:P0A544;locus_tag=PROKKA_34128;product=D-3-phosphoglycerate dehydrogenase	WAB105.bins.5	2.78485	'k__Bacteria;p__Nitrospirae;c__Nitrospira;o__Nitrospirales;f__Nitrospiraceae'	Nitrospirae bacterium GWC2_46_6	86	OGW23044.1
Metal_ind_Fdh	WAB105_PROKKA_37265	WAB105	PROKKA_37265	k141_37653	ID=PROKKA_37265;eC_number=1.1.1.95;gene=serA_10;inference=ab initio prediction:Prodigal:2.6,similar to AA sequence:UniProtKB:P0A9T0;locus_tag=PROKKA_37265;product=D-3-phosphoglycerate dehydrogenase	WAB105.bins.11	2.7409	'k__Bacteria;p__Proteobacteria;c__Gammaproteobacteria;o__Xanthomonadales;f__Xanthomonadaceae'	Agitococcus lubricus	83	WP_107865213.1
Metal_ind_Fdh	WAB105_PROKKA_55119	WAB105	PROKKA_55119	k141_62908	ID=PROKKA_55119;eC_number=1.1.1.-;gene=yoaD_1;inference=ab initio prediction:Prodigal:2.6,similar to AA sequence:UniProtKB:O34815;locus_tag=PROKKA_55119;product=Putative 2-hydroxyacid dehydrogenase YoaD	WAB105.bins.14	2.23007	'k__Bacteria;p__Firmicutes;c__Negativicutes;o__Selenomonadales;f__Veillonellaceae;g__Pelosinus'	Propionispora vibrioides	99	WP_091747914.1
Metal_ind_Fdh	WAB105_PROKKA_19773	WAB105	PROKKA_19773	k141_19424	ID=PROKKA_19773;eC_number=1.1.1.95;gene=serA_6;inference=ab initio prediction:Prodigal:2.6,similar to AA sequence:UniProtKB:P0A544;locus_tag=PROKKA_19773;product=D-3-phosphoglycerate dehydrogenase	WAB105.bins.14	2.23007	'k__Bacteria;p__Firmicutes;c__Negativicutes;o__Selenomonadales;f__Veillonellaceae;g__Pelosinus'	Propionispora vibrioides	96	WP_091743861.1
Metal_ind_Fdh	WAB104_PROKKA_41987	WAB104	PROKKA_41987	k141_47460	ID=PROKKA_41987;eC_number=1.1.1.95;gene=serA_11;inference=ab initio prediction:Prodigal:2.6,similar to AA sequence:UniProtKB:P0A9T0;locus_tag=PROKKA_41987;product=D-3-phosphoglycerate dehydrogenase	WAB104.bins.2	10.5548	'k__Bacteria;p__Proteobacteria;c__Gammaproteobacteria;o__Pseudomonadales;f__Moraxellaceae;g__Acinetobacter;s__Acinetobacter_junii'	Acinetobacter junii	99	WP_004909533.1
Metal_ind_Fdh	WAB104_PROKKA_53956	WAB104	PROKKA_53956	k141_62057	ID=PROKKA_53956;eC_number=1.1.1.95;gene=serA_15;inference=ab initio prediction:Prodigal:2.6,similar to AA sequence:UniProtKB:P0A544;locus_tag=PROKKA_53956;product=D-3-phosphoglycerate dehydrogenase	WAB104.bins.3	5.31615	'k__Bacteria'	Ignavibacteria bacterium GWA2_55_25	57	OGU19117.1
Metal_ind_Fdh	WAB104_PROKKA_24507	WAB104	PROKKA_24507	k141_27501	ID=PROKKA_24507;eC_number=1.1.1.95;gene=serA_7;inference=ab initio prediction:Prodigal:2.6,similar to AA sequence:UniProtKB:P0A544;locus_tag=PROKKA_24507;product=D-3-phosphoglycerate dehydrogenase	WAB104.bins.5	3.93353	'k__Bacteria;p__Proteobacteria;c__Alphaproteobacteria;o__Rhizobiales;f__Rhizobiaceae'	Agrobacterium sp. SCN 61-19	97	ODS52478.1
Metal_ind_Fdh	WAB104_PROKKA_107461	WAB104	PROKKA_107461	k141_143967	ID=PROKKA_107461;eC_number=1.1.1.95;gene=serA_34;inference=ab initio prediction:Prodigal:2.6,similar to AA sequence:UniProtKB:P0A544;locus_tag=PROKKA_107461;product=D-3-phosphoglycerate dehydrogenase	WAB104.bins.14	2.22877	'k__Bacteria;p__Actinobacteria;c__Actinobacteria'	Conexibacter woesei	64	WP_012935030.1
Metal_ind_Fdh	NSHQ14C_PROKKA_38341	NSHQ14C	PROKKA_38341	k141_45870	ID=PROKKA_38341;eC_number=1.1.1.95;gene=serA_18;inference=ab initio prediction:Prodigal:2.6,similar to AA sequence:UniProtKB:P0A544;locus_tag=PROKKA_38341;product=D-3-phosphoglycerate dehydrogenase	NSHQ14C.bins.1	31.0071	'k__Bacteria'	Chloroflexi bacterium	52	PKN93293.1
Metal_ind_Fdh	NSHQ14C_PROKKA_38424	NSHQ14C	PROKKA_38424	k141_46033	ID=PROKKA_38424;eC_number=1.1.1.310;gene=slcC_3;inference=ab initio prediction:Prodigal:2.6,similar to AA sequence:UniProtKB:Q1QWN6;locus_tag=PROKKA_38424;product=(S)-sulfolactate dehydrogenase	NSHQ14C.bins.3	14.1058	'k__Bacteria;p__Deinococcus-Thermus;c__Deinococci;o__Thermales;f__Thermaceae;g__Meiothermus'	Meiothermus cerbereus	87	WP_027876966.1
Metal_ind_Fdh	NSHQ14C_PROKKA_22468	NSHQ14C	PROKKA_22468	k141_24667	ID=PROKKA_22468;eC_number=1.1.1.95;gene=serA_12;inference=ab initio prediction:Prodigal:2.6,similar to AA sequence:UniProtKB:P0A544;locus_tag=PROKKA_22468;product=D-3-phosphoglycerate dehydrogenase	NSHQ14C.bins.5	11.7802	'k__Bacteria;p__Chloroflexi;c__Dehalococcoidetes'	Chloroflexi bacterium RBG_13_50_10	65	OGN95199.1
Metal_ind_Fdh	NSHQ14B_PROKKA_115565	NSHQ14B	PROKKA_115565	k141_122664	ID=PROKKA_115565;eC_number=1.1.1.310;gene=slcC_6;inference=ab initio prediction:Prodigal:2.6,similar to AA sequence:UniProtKB:Q1QWN6;locus_tag=PROKKA_115565;product=(S)-sulfolactate dehydrogenase	NSHQ14B.bins.1	25.6721	'k__Bacteria;p__Deinococcus-Thermus;c__Deinococci;o__Thermales;f__Thermaceae;g__Meiothermus'	Meiothermus cerbereus	87	WP_027876966.1
Metal_ind_Fdh	NSHQ14B_PROKKA_49210	NSHQ14B	PROKKA_49210	k141_42889	ID=PROKKA_49210;eC_number=1.1.1.95;gene=serA_17;inference=ab initio prediction:Prodigal:2.6,similar to AA sequence:UniProtKB:P0A544;locus_tag=PROKKA_49210;product=D-3-phosphoglycerate dehydrogenase	NSHQ14B.bins.2	17.2202	'k__Bacteria'	Chloroflexi bacterium HGW-Chloroflexi-6	52	PKN93293.1
Metal_ind_Fdh	NSHQ14B_PROKKA_35009	NSHQ14B	PROKKA_35009	k141_30000	ID=PROKKA_35009;eC_number=1.1.1.95;gene=serA_13;inference=ab initio prediction:Prodigal:2.6,similar to AA sequence:UniProtKB:P0A544;locus_tag=PROKKA_35009;product=D-3-phosphoglycerate dehydrogenase	NSHQ14B.bins.5	8.99212	'k__Bacteria;p__Chloroflexi;c__Dehalococcoidetes'	Chloroflexi bacterium RBG_13_50_10	65	OGN95199.1
Metal_ind_Fdh	NSHQ14B_PROKKA_56598	NSHQ14B	PROKKA_56598	k141_49969	ID=PROKKA_56598;eC_number=1.1.1.95;gene=serA_19;inference=ab initio prediction:Prodigal:2.6,similar to AA sequence:UniProtKB:P0A544;locus_tag=PROKKA_56598;product=D-3-phosphoglycerate dehydrogenase	NSHQ14B.bins.4	8.04035	'k__Bacteria;p__Nitrospirae;c__Nitrospira;o__Nitrospirales;f__Nitrospiraceae'	Nitrospirae bacterium GWC2_46_6	86	OGW23044.1
Metal_ind_Fdh	NSHQ14B_PROKKA_88885	NSHQ14B	PROKKA_88885	k141_86025	ID=PROKKA_88885;eC_number=1.1.1.95;gene=serA_32;inference=ab initio prediction:Prodigal:2.6,similar to AA sequence:UniProtKB:P0A544;locus_tag=PROKKA_88885;product=D-3-phosphoglycerate dehydrogenase	NSHQ14B.bins.6	2.5433	'k__Bacteria'	Candidatus Acetothermum autotrophicum	73	BAL59538.1
Metal_ind_Fdh	NSHQ04_PROKKA_22683	NSHQ04	PROKKA_22683	k141_21961	ID=PROKKA_22683;eC_number=1.1.1.95;gene=serA_14;inference=ab initio prediction:Prodigal:2.6,similar to AA sequence:UniProtKB:P0A9T0;locus_tag=PROKKA_22683;product=D-3-phosphoglycerate dehydrogenase	NSHQ04.bins.9	2.91648	'k__Bacteria;p__Proteobacteria;c__Alphaproteobacteria;o__Rhodospirillales;f__Acetobacteraceae'	Paracraurococcus sp. DB-1506	79	WP_111470190.1
Metal_ind_Fdh	NSHQ04_PROKKA_143384	NSHQ04	PROKKA_143384	k141_181850	ID=PROKKA_143384;eC_number=1.1.1.79;gene=ghrB_27;inference=ab initio prediction:Prodigal:2.6,similar to AA sequence:UniProtKB:P37666;locus_tag=PROKKA_143384;product=Glyoxylate/hydroxypyruvate reductase B	NSHQ04.bins.9	2.91648	'k__Bacteria;p__Proteobacteria;c__Alphaproteobacteria;o__Rhodospirillales;f__Acetobacteraceae'	Belnapia rosea	72	SDC96329.1
Metal_ind_Fdh	NSHQ04_PROKKA_141691	NSHQ04	PROKKA_141691	k141_178819	ID=PROKKA_141691;eC_number=1.-.-.-;inference=ab initio prediction:Prodigal:2.6,similar to AA sequence:UniProtKB:P45250;locus_tag=PROKKA_141691;product=Putative 2-hydroxyacid dehydrogenase	NSHQ04.bins.9	2.91648	'k__Bacteria;p__Proteobacteria;c__Alphaproteobacteria;o__Rhodospirillales;f__Acetobacteraceae'	Elioraea tepidiphila	95	WP_019015447.1
Metal_ind_Fdh	NSHQ04_PROKKA_96728	NSHQ04	PROKKA_96728	k141_107368	ID=PROKKA_96728;eC_number=1.1.1.95;gene=serA_48;inference=ab initio prediction:Prodigal:2.6,similar to AA sequence:UniProtKB:P0A544;locus_tag=PROKKA_96728;product=D-3-phosphoglycerate dehydrogenase	NSHQ04.bins.9	2.91648	'k__Bacteria;p__Proteobacteria;c__Alphaproteobacteria;o__Rhodospirillales;f__Acetobacteraceae'	Elioraea tepidiphila	97	WP_019012578.1
Metal_ind_Fdh	NSHQ04_PROKKA_52900	NSHQ04	PROKKA_52900	k141_53429	ID=PROKKA_52900;eC_number=1.1.1.95;gene=serA_33;inference=ab initio prediction:Prodigal:2.6,similar to AA sequence:UniProtKB:P0A544;locus_tag=PROKKA_52900;product=D-3-phosphoglycerate dehydrogenase	NSHQ04.bins.9	2.91648	'k__Bacteria;p__Proteobacteria;c__Alphaproteobacteria;o__Rhodospirillales;f__Acetobacteraceae'	Belnapia sp. F-4-1	80	WP_043358506.1
Metal_ind_Fdh	NSHQ04_PROKKA_52897	NSHQ04	PROKKA_52897	k141_53429	ID=PROKKA_52897;eC_number=1.1.1.95;gene=serA_32;inference=ab initio prediction:Prodigal:2.6,similar to AA sequence:UniProtKB:P0A544;locus_tag=PROKKA_52897;product=D-3-phosphoglycerate dehydrogenase	NSHQ04.bins.9	2.91648	'k__Bacteria;p__Proteobacteria;c__Alphaproteobacteria;o__Rhodospirillales;f__Acetobacteraceae'	Belnapia sp. F-4-1	80	WP_043358506.1
Metal_ind_Fdh	NSHQ04_PROKKA_68341	NSHQ04	PROKKA_68341	k141_71020	ID=PROKKA_68341;eC_number=1.1.1.95;gene=serA_38;inference=ab initio prediction:Prodigal:2.6,similar to AA sequence:UniProtKB:P0A544;locus_tag=PROKKA_68341;product=D-3-phosphoglycerate dehydrogenase	NSHQ04.bins.10	2.87761	'k__Bacteria;p__Nitrospirae;c__Nitrospira;o__Nitrospirales;f__Nitrospiraceae'	Nitrospirae bacterium GWC2_46_6	87	OGW23044.1
Metal_ind_Fdh	NSHQ04_PROKKA_46537	NSHQ04	PROKKA_46537	k141_46423	ID=PROKKA_46537;eC_number=1.1.1.79;gene=ghrB_12;inference=ab initio prediction:Prodigal:2.6,similar to AA sequence:UniProtKB:P37666;locus_tag=PROKKA_46537;product=Glyoxylate/hydroxypyruvate reductase B	NSHQ04.bins.14	2.67169	'k__Bacteria'	Acetothermia bacterium 64_32	67	KUK26295.1
Metal_ind_Fdh	NSHQ04_PROKKA_19886	NSHQ04	PROKKA_19886	k141_18878	ID=PROKKA_19886;eC_number=1.1.1.95;gene=serA_13;inference=ab initio prediction:Prodigal:2.6,similar to AA sequence:UniProtKB:P0A544;locus_tag=PROKKA_19886;product=D-3-phosphoglycerate dehydrogenase	NSHQ04.bins.17	2.29277	'k__Bacteria;p__Spirochaetes;c__Spirochaetia'	Omnitrophica WOR_2 bacterium GWC2_44_8	50	OGX14247.1
McrA	WAB188_FBFJHEHA_08771	WAB188	FBFJHEHA_08771	k141_6048	ID=FBFJHEHA_08771;inference=ab initio prediction:Prodigal:2.6;locus_tag=FBFJHEHA_08771;product=hypothetical protein	WAB188.bins.10	2.7428	'k__Archaea;p__Euryarchaeota;c__Methanobacteria;o__Methanobacteriales;f__Methanobacteriaceae'	Methanobacterium sp. BRmetb2	93	AXV36901.1
McrA	NSHQ14C_PROKKA_53518	NSHQ14C	PROKKA_53518	k141_71453	ID=PROKKA_53518;inference=ab initio prediction:Prodigal:2.6,protein motif:Pfam:PF02745.9;locus_tag=PROKKA_53518;note=Methyl-coenzyme M reductase alpha subunit%2C N-terminal domain;product=hypothetical protein	NSHQ14C.bins.4	16.4434	'k__Archaea;p__Euryarchaeota;c__Methanobacteria;o__Methanobacteriales;f__Methanobacteriaceae'	Methanobacterium sp. SMA-27	88	WP_048191628.1
McrA	NSHQ14B_PROKKA_64840	NSHQ14B	PROKKA_64840	k141_58280	ID=PROKKA_64840;inference=ab initio prediction:Prodigal:2.6,protein motif:Pfam:PF02745.9;locus_tag=PROKKA_64840;note=Methyl-coenzyme M reductase alpha subunit%2C N-terminal domain;product=hypothetical protein	NSHQ14B.bins.3	16.8976	'k__Archaea;p__Euryarchaeota;c__Methanobacteria;o__Methanobacteriales;f__Methanobacteriaceae'	Methanobacterium sp. SMA-27	88	WP_048191628.1
Acs	WAB55_PROKKA_80299	WAB55	PROKKA_80299	k141_88421	ID=PROKKA_80299;inference=ab initio prediction:Prodigal:2.6,protein motif:Pfam:PF01909.17;locus_tag=PROKKA_80299;product=Nucleotidyltransferase domain protein	WAB55.bins.6	4.18722	'k__Bacteria;p__Planctomycetes;c__Planctomycetia;o__Planctomycetales;f__Planctomycetaceae'	Ammonifex thiophilus	49	WP_115793297.1
Acs	WAB55_PROKKA_44986	WAB55	PROKKA_44986	k141_44474	ID=PROKKA_44986;inference=ab initio prediction:Prodigal:2.6,protein motif:CLUSTERS:PRK09529;locus_tag=PROKKA_44986;product=bifunctional acetyl-CoA decarbonylase/synthase complex subunit alpha/beta	WAB55.bins.13	2.42222	'k__Bacteria;p__Chloroflexi'	Anaerolineae bacterium SG8_19	71	KPK07322.1
Acs	WAB55_PROKKA_44983	WAB55	PROKKA_44983	k141_44474	ID=PROKKA_44983;eC_number=2.3.1.169;inference=ab initio prediction:Prodigal:2.6,similar to AA sequence:UniProtKB:P27988;locus_tag=PROKKA_44983;product=Carbon monoxide dehydrogenase/acetyl-CoA synthase subunit alpha	WAB55.bins.13	2.42222	'k__Bacteria;p__Chloroflexi'	Chloroflexi bacterium RBG_13_68_17	81	OGO15445.1
Acs	WAB188_FBFJHEHA_112370	WAB188	FBFJHEHA_112370	k141_88117	ID=FBFJHEHA_112370;eC_number=2.3.1.169;inference=ab initio prediction:Prodigal:2.6,similar to AA sequence:UniProtKB:P27988;locus_tag=FBFJHEHA_112370;product=Carbon monoxide dehydrogenase/acetyl-CoA synthase subunit alpha	WAB188.bins.2	11.4022	'k__Bacteria;p__Firmicutes;c__Clostridia;o__Clostridiales;f__Peptococcaceae'	Candidatus Desulforudis audaxviator	93	WP_012301273.1
Acs	WAB188_FBFJHEHA_84057	WAB188	FBFJHEHA_84057	k141_64286	ID=FBFJHEHA_84057;eC_number=2.3.1.169;inference=ab initio prediction:Prodigal:2.6,similar to AA sequence:UniProtKB:P27988;locus_tag=FBFJHEHA_84057;product=Carbon monoxide dehydrogenase/acetyl-CoA synthase subunit alpha	WAB188.bins.4	4.14951	'k__Bacteria;p__Proteobacteria;c__Deltaproteobacteria'	Deltaproteobacteria bacterium RBG_16_49_23	92	OGP75409.1
Acs	WAB188_FBFJHEHA_46698	WAB188	FBFJHEHA_46698	k141_33433	ID=FBFJHEHA_46698;eC_number=2.3.1.169;inference=ab initio prediction:Prodigal:2.6,similar to AA sequence:UniProtKB:P27988;locus_tag=FBFJHEHA_46698;product=Carbon monoxide dehydrogenase/acetyl-CoA synthase subunit alpha	WAB188.bins.10	2.7428	'k__Archaea;p__Euryarchaeota;c__Methanobacteria;o__Methanobacteriales;f__Methanobacteriaceae'	Methanobacterium	82	WP_069584195.1
Acs	WAB105_PROKKA_13059	WAB105	PROKKA_13059	k141_12176	ID=PROKKA_13059;eC_number=2.3.1.169;inference=ab initio prediction:Prodigal:2.6,similar to AA sequence:UniProtKB:P27988;locus_tag=PROKKA_13059;product=Carbon monoxide dehydrogenase/acetyl-CoA synthase subunit alpha	WAB105.bins.8	3.76266	'k__Bacteria;p__Firmicutes;c__Negativicutes'	Candidatus Desulforudis audaxviator	65	WP_012301273.1
Acs	NSHQ14C_PROKKA_39805	NSHQ14C	PROKKA_39805	k141_48305	ID=PROKKA_39805;eC_number=2.3.1.169;inference=ab initio prediction:Prodigal:2.6,similar to AA sequence:UniProtKB:P27988;locus_tag=PROKKA_39805;product=Carbon monoxide dehydrogenase/acetyl-CoA synthase subunit alpha	NSHQ14C.bins.4	16.4434	'k__Archaea;p__Euryarchaeota;c__Methanobacteria;o__Methanobacteriales;f__Methanobacteriaceae'	Theionarchaea archaeon DG-70-1	53	KYK35830.1
Acs	NSHQ14B_PROKKA_47825	NSHQ14B	PROKKA_47825	k141_41652	ID=PROKKA_47825;eC_number=2.3.1.169;inference=ab initio prediction:Prodigal:2.6,similar to AA sequence:UniProtKB:P27988;locus_tag=PROKKA_47825;product=Carbon monoxide dehydrogenase/acetyl-CoA synthase subunit alpha	NSHQ14B.bins.3	16.8976	'k__Archaea;p__Euryarchaeota;c__Methanobacteria;o__Methanobacteriales;f__Methanobacteriaceae'	Theionarchaea archaeon DG-70-1	53	KYK35830.1
